# Supplementary material for: cis-Diaqua­bis­[dimethyl (phenyl­sulfonyl­imino)­phospho­nato]cobalt(II)
Source: Acta Crystallogr Sect E Struct Rep Online. 2011 Feb 23;67(Pt 3):m369–70. doi: 10.1107/S1600536811006027 (PMC3051992; doi:10.1107/S1600536811006027)
Supplement: Supplementary file 1 [file e-67-0m369-sup1.cif]

##############################################################################
###                                                                        ###
###        Electronic paper (Acta Crystallographica Section E)             ###
###                                                                        ###
##############################################################################
#                                                                            #
# This CIF contains the data in a paper accepted for publication in Acta     #
# Crystallographica Section E. It conforms to the requirements of Notes      #
# for Authors for Section E, and has been peer reviewed under the auspices   #
# of the IUCr Commission on Journals.                                        #
#                                                                            #
# Full details of the Crystallographic Information File format               #
# are given in the paper "The Crystallographic Information File (CIF):       #
# a New Standard Archive File for Crystallography" by S. R. Hall, F. H.      #
# Allen and I. D. Brown [Acta Cryst. (1991), A47, 655-685].                  #
#                                                                            #
# The current version of the core CIF dictionary is obtainable from          #
# ftp://ftp.iucr.org/pub/cif_core.dic. The current version number is 2.4.    #
#                                                                            #
# Software is freely available for graphical display of the structure(s) in  #
# this CIF.  For information consult the CIF home page http://www.iucr.org/  #
# cif/home.html                                                              #
#                                                                            #
# This file may be used for bona fide research purposes within the           #
# scientific community so long as proper attribution is given to the journal # 
# article from which it was obtained.                                        #
#                                                                            #
##############################################################################
                                             
data_I
_audit_creation_method     SHELXL-97
_chemical_name_systematic
;
<i>cis</i>-Diaquabis[dimethyl (phenylsulfonylimino)phosphonato]cobalt(II)
;
_chemical_name_common     ?
_chemical_formula_moiety     'C16 H26 Co N2 O12 P2 S2'
_chemical_formula_sum     'C16 H26 Co N2 O12 P2 S2'
_chemical_formula_iupac     '[Co (C8 H11 N O5 P S)2 (H2 O)2]'
_chemical_formula_weight     623.38
_chemical_melting_point     ?
_symmetry_cell_setting     triclinic
_symmetry_space_group_name_H-M     'P -1'
_symmetry_space_group_name_Hall     '-P 1'
loop_
    _symmetry_equiv_pos_as_xyz
    'x, y, z'
    '-x, -y, -z'
_cell_length_a     9.8750(10)
_cell_length_b     10.2070(10)
_cell_length_c     13.345(2)
_cell_angle_alpha     91.600(10)
_cell_angle_beta     110.590(10)
_cell_angle_gamma     92.840(10)
_cell_volume     1256.2(3)
_cell_formula_units_Z     2
_cell_measurement_reflns_used     4537
_cell_measurement_theta_min     2.9605
_cell_measurement_theta_max     34.7705
_cell_measurement_temperature     294(2)
_exptl_crystal_description     plate
_exptl_crystal_colour     purple
_exptl_crystal_size_max     0.40
_exptl_crystal_size_mid     0.20
_exptl_crystal_size_min     0.10
_exptl_crystal_density_diffrn     1.648
_exptl_crystal_density_meas     ?
_exptl_crystal_density_method     'not measured'
_exptl_crystal_F_000     642
_exptl_absorpt_coefficient_mu     1.039
_exptl_absorpt_correction_type     multi-scan
_exptl_absorpt_process_details     '(CrysAlis PRO; Oxford Diffraction, 2009)'
_exptl_absorpt_correction_T_min     0.6814
_exptl_absorpt_correction_T_max     0.9033
_exptl_special_details
;
Empirical absorption correction using spherical harmonics,
implemented in SCALE3 ABSPACK scaling algorithm.
CrysAlisPRO (Oxford Diffraction, 2009)
;
_diffrn_ambient_temperature     294(2)
_diffrn_radiation_type     MoK\a
_diffrn_radiation_wavelength     0.71073
_diffrn_radiation_source     'Enhance (Mo) X-ray Source'
_diffrn_radiation_monochromator     graphite
_diffrn_measurement_device_type     'Oxford Diffraction Xcalibur3'
_diffrn_measurement_method     \w
_diffrn_detector_area_resol_mean     16.1827
_diffrn_reflns_number     9231
_diffrn_reflns_av_R_equivalents     0.0188
_diffrn_reflns_av_sigmaI/netI     0.0424
_diffrn_reflns_theta_min     3.04
_diffrn_reflns_theta_max     27.50
_diffrn_reflns_theta_full     27.50
_diffrn_measured_fraction_theta_max     0.972
_diffrn_measured_fraction_theta_full     0.972
_diffrn_reflns_limit_h_min     -12
_diffrn_reflns_limit_h_max     12
_diffrn_reflns_limit_k_min     -13
_diffrn_reflns_limit_k_max     12
_diffrn_reflns_limit_l_min     -17
_diffrn_reflns_limit_l_max     17
_diffrn_standards_number     2
_diffrn_standards_interval_count     50
_diffrn_standards_interval_time     ?
_diffrn_standards_decay_%     ?
_refine_special_details
;
Refinement of <i>F</i>^2^ against ALL reflections. The weighted <i>R</i>-factor
<i>wR</i> and goodness of fit <i>S</i> are based on <i>F</i>^2^, conventional
<i>R</i>-factors <i>R</i> are based on <i>F</i>, with <i>F</i> set to zero for
negative <i>F</i>^2^. The threshold expression of <i>F</i>^2^ >
\s(<i>F</i>^2^) is used only for calculating <i>R</i>-factors(gt) <i>etc</i>.
and is not relevant to the choice of reflections for refinement.
<i>R</i>-factors based on <i>F</i>^2^ are statistically about twice as large
as those based on <i>F</i>, and <i>R</i>- factors based on ALL data will be
even larger.
;
_reflns_number_total     5612
_reflns_number_gt     4025
_reflns_threshold_expression     I>2\s(I)
_refine_ls_structure_factor_coef     Fsqd
_refine_ls_matrix_type     full
_refine_ls_R_factor_all     0.0480
_refine_ls_R_factor_gt     0.0288
_refine_ls_wR_factor_gt     0.0627
_refine_ls_wR_factor_ref     0.0661
_refine_ls_goodness_of_fit_ref     0.898
_refine_ls_restrained_S_all     0.898
_refine_ls_number_reflns     5612
_refine_ls_number_parameters     354
_refine_ls_number_restraints     4
_refine_ls_hydrogen_treatment     constr
_refine_ls_weighting_scheme     calc
_refine_ls_weighting_details
         'calc w=1/[\s^2^(Fo^2^)+(0.0363P)^2^+0.0000P] where P=(Fo^2^+2Fc^2^)/3'
_atom_sites_solution_hydrogens     geom
_atom_sites_solution_primary     direct
_atom_sites_solution_secondary     difmap
_refine_ls_shift/su_max     0.001
_refine_ls_shift/su_mean     0.000
_refine_diff_density_max     0.344
_refine_diff_density_min     -0.224
_refine_ls_extinction_method     none
_refine_ls_extinction_coef     ?
loop_
    _atom_type_symbol
    _atom_type_description
    _atom_type_scat_dispersion_real
    _atom_type_scat_dispersion_imag
    _atom_type_scat_source
    'C' 'C' 0.0033 0.0016
                         'International Tables Vol C Tables 4.2.6.8 and 6.1.1.4'
    'H' 'H' 0.0000 0.0000
                         'International Tables Vol C Tables 4.2.6.8 and 6.1.1.4'
    'N' 'N' 0.0061 0.0033
                         'International Tables Vol C Tables 4.2.6.8 and 6.1.1.4'
    'O' 'O' 0.0106 0.0060
                         'International Tables Vol C Tables 4.2.6.8 and 6.1.1.4'
    'P' 'P' 0.1023 0.0942
                         'International Tables Vol C Tables 4.2.6.8 and 6.1.1.4'
    'S' 'S' 0.1246 0.1234
                         'International Tables Vol C Tables 4.2.6.8 and 6.1.1.4'
    'Co' 'Co' 0.3494 0.9721
                         'International Tables Vol C Tables 4.2.6.8 and 6.1.1.4'
_computing_data_collection
;
CrysAlis CCD (Oxford Diffraction, 2006)
;
_computing_cell_refinement
;
CrysAlis RED (Oxford Diffraction, 2006)
;
_computing_data_reduction
;
CrysAlis RED (Oxford Diffraction, 2006)
;
_computing_structure_solution     'SHELXTL (Sheldrick, 2008)'
_computing_structure_refinement     'SHELXL97 (Sheldrick, 2008)'
_computing_molecular_graphics
;
ORTEPIII (Burnett & Johnson, 1996), ORTEP-3 for Windows (Farrugia,
1997) and
PLATON (Spek, 2009)
;
_computing_publication_material     'SHELXL97 (Sheldrick, 2008)'
loop_
    _atom_site_type_symbol
    _atom_site_label
    _atom_site_fract_x
    _atom_site_fract_y
    _atom_site_fract_z
    _atom_site_U_iso_or_equiv
    _atom_site_adp_type
    _atom_site_calc_flag
    _atom_site_refinement_flags
    _atom_site_occupancy
    _atom_site_disorder_assembly
    _atom_site_disorder_group
    Co Co1 0.53757(3) 0.25048(2) 0.49629(2) 0.02561(8) Uani d . 1 . .
    S S1 0.52838(5) 0.13796(5) 0.26446(4) 0.02895(11) Uani d . 1 . .
    S S2 0.76726(5) 0.37652(5) 0.72245(4) 0.02815(11) Uani d . 1 . .
    O O3 0.64121(18) 0.39270(13) 0.43552(12) 0.0433(4) Uani d . 1 A .
    P P1 0.68038(7) 0.38043(6) 0.33995(5) 0.04364(16) Uani d . 1 . .
    O O4 0.5573(4) 0.4744(3) 0.2591(3) 0.0543(9) Uani d PD 0.60 A 1
    C C7 0.5608(12) 0.5119(16) 0.1582(8) 0.076(3) Uani d PD 0.60 A 1
    H H7A 0.6552 0.5506 0.1673 0.115 Uiso calc PR 0.60 A 1
    H H7B 0.4895 0.5747 0.1292 0.115 Uiso calc PR 0.60 A 1
    H H7C 0.5399 0.4359 0.1100 0.115 Uiso calc PR 0.60 A 1
    O O5 0.8157(3) 0.4492(2) 0.3338(2) 0.0464(7) Uani d PD 0.60 A 1
    C C8 0.9520(11) 0.3888(12) 0.3764(11) 0.071(3) Uani d PD 0.60 A 1
    H H8A 0.9525 0.3375 0.4358 0.106 Uiso calc PR 0.60 A 1
    H H8B 1.0298 0.4557 0.4001 0.106 Uiso calc PR 0.60 A 1
    H H8C 0.9643 0.3328 0.3216 0.106 Uiso calc PR 0.60 A 1
    O O4A 0.6779(5) 0.4913(4) 0.2748(3) 0.0520(11) Uani d PD 0.40 A 2
    C C7A 0.5421(13) 0.4968(18) 0.1864(11) 0.074(5) Uani d PD 0.40 A 2
    H H7A1 0.5463 0.5724 0.1462 0.112 Uiso calc PR 0.40 A 2
    H H7A2 0.4646 0.5029 0.2137 0.112 Uiso calc PR 0.40 A 2
    H H7A3 0.5253 0.4188 0.1408 0.112 Uiso calc PR 0.40 A 2
    O O5A 0.8642(5) 0.3924(4) 0.4153(3) 0.0464(10) Uani d PD 0.40 A 2
    C C8A 0.9676(14) 0.3964(12) 0.3623(13) 0.049(4) Uani d PD 0.40 A 2
    H H8A1 1.0639 0.4028 0.4147 0.073 Uiso calc PR 0.40 A 2
    H H8A2 0.9540 0.4714 0.3187 0.073 Uiso calc PR 0.40 A 2
    H H8A3 0.9543 0.3178 0.3178 0.073 Uiso calc PR 0.40 A 2
    P P2 0.86187(6) 0.16991(5) 0.62440(4) 0.02887(12) Uani d . 1 . .
    O O1 0.57367(17) 0.00623(13) 0.26086(12) 0.0414(4) Uani d . 1 . .
    O O2 0.45315(15) 0.15860(13) 0.33970(10) 0.0321(3) Uani d . 1 . .
    O O6 0.79818(17) 0.51694(13) 0.72756(12) 0.0384(3) Uani d . 1 . .
    O O7 0.61859(15) 0.33380(13) 0.65460(11) 0.0341(3) Uani d . 1 . .
    O O8 0.71640(15) 0.13434(12) 0.54199(11) 0.0334(3) Uani d . 1 . .
    O O9 0.91160(17) 0.06168(14) 0.70876(12) 0.0436(4) Uani d . 1 . .
    O O10 0.97392(16) 0.17385(15) 0.56604(12) 0.0413(4) Uani d . 1 . .
    O O11 0.36115(15) 0.36550(13) 0.46253(11) 0.0370(3) Uani d . 1 . .
    H H11A 0.3755 0.4409 0.4997 0.055 Uiso d R 1 . .
    H H11B 0.3157 0.3944 0.3963 0.055 Uiso d R 1 . .
    O O12 0.41962(15) 0.11126(12) 0.54596(11) 0.0331(3) Uani d . 1 . .
    H H12A 0.4369 0.0941 0.6169 0.050 Uiso d R 1 . .
    H H12B 0.3853 0.0377 0.5082 0.050 Uiso d R 1 . .
    N N1 0.65693(18) 0.23960(16) 0.28018(13) 0.0342(4) Uani d . 1 A .
    N N2 0.88326(18) 0.30347(16) 0.69393(13) 0.0335(4) Uani d . 1 . .
    C C1 0.3978(2) 0.16127(18) 0.13660(16) 0.0307(4) Uani d . 1 . .
    C C2 0.2605(3) 0.1922(3) 0.1249(2) 0.0519(6) Uani d . 1 . .
    H H2 0.2330 0.2019 0.1844 0.062 Uiso calc R 1 . .
    C C3 0.1620(3) 0.2089(3) 0.0225(2) 0.0660(8) Uani d . 1 . .
    H H3 0.0683 0.2307 0.0137 0.079 Uiso calc R 1 . .
    C C4 0.2014(3) 0.1938(3) -0.0644(2) 0.0599(7) Uani d . 1 . .
    H H4 0.1341 0.2036 -0.1325 0.072 Uiso calc R 1 . .
    C C5 0.3395(3) 0.1643(3) -0.05244(19) 0.0561(7) Uani d . 1 . .
    H H5 0.3667 0.1556 -0.1122 0.067 Uiso calc R 1 . .
    C C6 0.4385(3) 0.1473(2) 0.04848(17) 0.0458(6) Uani d . 1 . .
    H H6 0.5324 0.1265 0.0569 0.055 Uiso calc R 1 . .
    C C10 0.7510(3) 0.2074(2) 0.87303(19) 0.0443(6) Uani d . 1 . .
    H H10 0.7241 0.1425 0.8181 0.053 Uiso calc R 1 . .
    C C11 0.7603(3) 0.1775(3) 0.9745(2) 0.0555(7) Uani d . 1 . .
    H H11 0.7395 0.0915 0.9884 0.067 Uiso calc R 1 . .
    C C12 0.7996(3) 0.2720(3) 1.0556(2) 0.0576(7) Uani d . 1 . .
    H H12 0.8043 0.2503 1.1240 0.069 Uiso calc R 1 . .
    C C13 0.8322(3) 0.3988(3) 1.0366(2) 0.0566(7) Uani d . 1 . .
    H H13 0.8603 0.4629 1.0922 0.068 Uiso calc R 1 . .
    C C14 0.8232(3) 0.4313(2) 0.93455(18) 0.0430(5) Uani d . 1 . .
    H H14 0.8449 0.5173 0.9211 0.052 Uiso calc R 1 . .
    C C15 0.7821(2) 0.33569(19) 0.85348(16) 0.0306(4) Uani d . 1 . .
    C C16 1.1267(3) 0.2070(3) 0.6236(2) 0.0603(7) Uani d . 1 . .
    H H16A 1.1755 0.2187 0.5734 0.090 Uiso calc R 1 . .
    H H16B 1.1679 0.1373 0.6694 0.090 Uiso calc R 1 . .
    H H16C 1.1380 0.2869 0.6663 0.090 Uiso calc R 1 . .
    C C17 0.9315(3) -0.0702(2) 0.6758(2) 0.0691(9) Uani d . 1 . .
    H H17A 0.9856 -0.1161 0.7377 0.104 Uiso calc R 1 . .
    H H17B 0.9836 -0.0660 0.6272 0.104 Uiso calc R 1 . .
    H H17C 0.8386 -0.1159 0.6408 0.104 Uiso calc R 1 . .
loop_
    _atom_site_aniso_label
    _atom_site_aniso_U_11
    _atom_site_aniso_U_22
    _atom_site_aniso_U_33
    _atom_site_aniso_U_12
    _atom_site_aniso_U_13
    _atom_site_aniso_U_23
    Co1 0.02756(15) 0.02457(13) 0.02328(14) 0.00186(11) 0.00724(11) 0.00077(10)
    S1 0.0328(3) 0.0307(2) 0.0227(3) 0.0018(2) 0.0091(2) 0.00059(19)
    S2 0.0289(3) 0.0294(2) 0.0243(3) 0.0013(2) 0.0073(2) -0.00163(19)
    O3 0.0625(11) 0.0311(7) 0.0414(9) -0.0096(7) 0.0267(8) -0.0037(7)
    P1 0.0558(4) 0.0341(3) 0.0529(4) -0.0083(3) 0.0358(3) -0.0035(3)
    O4 0.060(2) 0.056(2) 0.064(2) 0.0239(17) 0.037(2) 0.0253(17)
    C7 0.068(6) 0.091(7) 0.079(4) 0.022(4) 0.031(4) 0.053(4)
    O5 0.0392(16) 0.0383(14) 0.065(2) -0.0020(12) 0.0234(15) 0.0073(14)
    C8 0.039(5) 0.106(7) 0.070(5) 0.006(4) 0.021(4) 0.021(5)
    O4A 0.055(3) 0.049(2) 0.054(3) -0.001(2) 0.020(2) 0.023(2)
    C7A 0.053(6) 0.050(6) 0.128(15) 0.026(5) 0.036(9) 0.041(10)
    O5A 0.035(2) 0.060(3) 0.039(2) -0.011(2) 0.010(2) -0.001(2)
    C8A 0.038(6) 0.037(5) 0.068(8) 0.004(4) 0.015(5) -0.008(5)
    P2 0.0269(3) 0.0333(3) 0.0255(3) 0.0058(2) 0.0078(2) 0.0002(2)
    O1 0.0565(10) 0.0318(7) 0.0353(9) 0.0095(7) 0.0145(8) 0.0011(6)
    O2 0.0348(8) 0.0376(7) 0.0238(7) -0.0052(6) 0.0114(6) -0.0013(6)
    O6 0.0481(9) 0.0289(7) 0.0368(8) 0.0012(7) 0.0133(7) 0.0019(6)
    O7 0.0268(7) 0.0443(8) 0.0274(8) 0.0051(6) 0.0053(6) -0.0071(6)
    O8 0.0301(8) 0.0314(7) 0.0341(8) 0.0049(6) 0.0054(6) -0.0053(6)
    O9 0.0526(10) 0.0425(8) 0.0331(9) 0.0143(8) 0.0102(7) 0.0074(7)
    O10 0.0357(9) 0.0571(9) 0.0342(8) 0.0069(7) 0.0160(7) -0.0029(7)
    O11 0.0401(8) 0.0308(7) 0.0352(8) 0.0111(6) 0.0060(7) 0.0028(6)
    O12 0.0417(8) 0.0279(7) 0.0293(8) -0.0029(6) 0.0129(7) 0.0008(6)
    N1 0.0315(10) 0.0422(9) 0.0309(10) -0.0012(8) 0.0142(8) -0.0016(8)
    N2 0.0262(9) 0.0410(9) 0.0329(10) 0.0008(8) 0.0107(8) -0.0070(8)
    C1 0.0349(12) 0.0289(10) 0.0255(10) -0.0011(9) 0.0077(9) -0.0002(8)
    C2 0.0427(14) 0.0752(17) 0.0370(14) 0.0124(13) 0.0124(11) -0.0053(12)
    C3 0.0429(15) 0.093(2) 0.0497(16) 0.0200(15) 0.0000(13) -0.0050(15)
    C4 0.070(2) 0.0619(16) 0.0316(14) 0.0069(15) -0.0022(13) 0.0015(12)
    C5 0.0713(19) 0.0683(16) 0.0274(13) -0.0002(15) 0.0165(13) 0.0006(12)
    C6 0.0444(14) 0.0629(14) 0.0303(12) 0.0001(12) 0.0140(11) -0.0003(11)
    C10 0.0556(15) 0.0395(12) 0.0403(14) -0.0070(11) 0.0218(12) -0.0029(10)
    C11 0.0700(18) 0.0553(15) 0.0483(16) -0.0082(14) 0.0309(14) 0.0101(13)
    C12 0.0610(18) 0.0813(19) 0.0353(14) -0.0014(15) 0.0235(13) 0.0094(14)
    C13 0.0611(17) 0.0721(17) 0.0324(13) -0.0076(14) 0.0142(12) -0.0139(12)
    C14 0.0498(14) 0.0428(12) 0.0333(12) -0.0065(11) 0.0126(11) -0.0065(10)
    C15 0.0260(10) 0.0380(11) 0.0267(11) 0.0014(9) 0.0081(9) 0.0000(9)
    C16 0.0355(14) 0.087(2) 0.0619(18) 0.0025(14) 0.0220(13) -0.0037(15)
    C17 0.085(2) 0.0417(14) 0.075(2) 0.0230(14) 0.0182(17) 0.0126(14)
_geom_special_details
;
 All esds (except the esd in the dihedral angle between two l.s. planes)
 are estimated using the full covariance matrix.  The cell esds are taken
 into account individually in the estimation of esds in distances, angles
 and torsion angles; correlations between esds in cell parameters are only
 used when they are defined by crystal symmetry.  An approximate (isotropic)
 treatment of cell esds is used for estimating esds involving l.s. planes.
;
loop_
    _geom_bond_atom_site_label_1
    _geom_bond_atom_site_label_2
    _geom_bond_site_symmetry_2
    _geom_bond_distance
    _geom_bond_publ_flag
    Co1 O12 . 2.0608(13) ?
    Co1 O11 . 2.0729(13) ?
    Co1 O3 . 2.0771(14) ?
    Co1 O8 . 2.0942(13) ?
    Co1 O7 . 2.1143(14) ?
    Co1 O2 . 2.1282(14) ?
    S1 O1 . 1.4427(14) ?
    S1 O2 . 1.4604(14) ?
    S1 N1 . 1.5497(18) ?
    S1 C1 . 1.771(2) ?
    S2 O6 . 1.4452(14) ?
    S2 O7 . 1.4646(14) ?
    S2 N2 . 1.5454(17) ?
    S2 C15 . 1.766(2) ?
    O3 P1 . 1.4610(16) ?
    P1 O4A . 1.442(4) ?
    P1 O5 . 1.508(3) ?
    P1 N1 . 1.5903(18) ?
    P1 O4 . 1.677(4) ?
    P1 O5A . 1.735(4) ?
    O4 C7 . 1.422(7) ?
    C7 H7A . 0.9600 ?
    C7 H7B . 0.9600 ?
    C7 H7C . 0.9600 ?
    O5 C8 . 1.442(8) ?
    C8 H8A . 0.9600 ?
    C8 H8B . 0.9600 ?
    C8 H8C . 0.9600 ?
    O4A C7A . 1.446(9) ?
    C7A H7A1 . 0.9600 ?
    C7A H7A2 . 0.9600 ?
    C7A H7A3 . 0.9600 ?
    O5A C8A . 1.432(10) ?
    C8A H8A1 . 0.9600 ?
    C8A H8A2 . 0.9600 ?
    C8A H8A3 . 0.9600 ?
    P2 O8 . 1.4899(14) ?
    P2 O10 . 1.5607(16) ?
    P2 O9 . 1.5695(15) ?
    P2 N2 . 1.5897(17) ?
    O9 C17 . 1.448(3) ?
    O10 C16 . 1.450(3) ?
    O11 H11A . 0.8808 ?
    O11 H11B . 0.9049 ?
    O12 H12A . 0.9239 ?
    O12 H12B . 0.8753 ?
    C1 C2 . 1.363(3) ?
    C1 C6 . 1.376(3) ?
    C2 C3 . 1.392(3) ?
    C2 H2 . 0.9300 ?
    C3 C4 . 1.353(4) ?
    C3 H3 . 0.9300 ?
    C4 C5 . 1.367(4) ?
    C4 H4 . 0.9300 ?
    C5 C6 . 1.380(3) ?
    C5 H5 . 0.9300 ?
    C6 H6 . 0.9300 ?
    C10 C11 . 1.369(3) ?
    C10 C15 . 1.383(3) ?
    C10 H10 . 0.9300 ?
    C11 C12 . 1.365(4) ?
    C11 H11 . 0.9300 ?
    C12 C13 . 1.370(4) ?
    C12 H12 . 0.9300 ?
    C13 C14 . 1.384(3) ?
    C13 H13 . 0.9300 ?
    C14 C15 . 1.371(3) ?
    C14 H14 . 0.9300 ?
    C16 H16A . 0.9600 ?
    C16 H16B . 0.9600 ?
    C16 H16C . 0.9600 ?
    C17 H17A . 0.9600 ?
    C17 H17B . 0.9600 ?
    C17 H17C . 0.9600 ?
loop_
    _geom_angle_atom_site_label_1
    _geom_angle_atom_site_label_2
    _geom_angle_atom_site_label_3
    _geom_angle_site_symmetry_1
    _geom_angle_site_symmetry_3
    _geom_angle
    _geom_angle_publ_flag
    O12 Co1 O11 . . 87.46(6) ?
    O12 Co1 O3 . . 175.32(6) ?
    O11 Co1 O3 . . 89.17(6) ?
    O12 Co1 O8 . . 90.37(5) ?
    O11 Co1 O8 . . 175.81(6) ?
    O3 Co1 O8 . . 93.20(6) ?
    O12 Co1 O7 . . 88.52(6) ?
    O11 Co1 O7 . . 89.44(5) ?
    O3 Co1 O7 . . 94.69(6) ?
    O8 Co1 O7 . . 86.92(5) ?
    O12 Co1 O2 . . 88.98(5) ?
    O11 Co1 O2 . . 91.24(6) ?
    O3 Co1 O2 . . 87.86(6) ?
    O8 Co1 O2 . . 92.30(5) ?
    O7 Co1 O2 . . 177.37(5) ?
    O1 S1 O2 . . 113.80(9) ?
    O1 S1 N1 . . 110.36(10) ?
    O2 S1 N1 . . 113.78(9) ?
    O1 S1 C1 . . 106.44(9) ?
    O2 S1 C1 . . 105.01(9) ?
    N1 S1 C1 . . 106.78(9) ?
    O6 S2 O7 . . 113.82(9) ?
    O6 S2 N2 . . 110.57(9) ?
    O7 S2 N2 . . 113.34(9) ?
    O6 S2 C15 . . 105.87(9) ?
    O7 S2 C15 . . 105.32(9) ?
    N2 S2 C15 . . 107.28(9) ?
    P1 O3 Co1 . . 127.44(9) ?
    O4A P1 O3 . . 120.9(2) ?
    O4A P1 O5 . . 56.9(2) ?
    O3 P1 O5 . . 121.88(14) ?
    O4A P1 N1 . . 115.9(2) ?
    O3 P1 N1 . . 117.82(9) ?
    O5 P1 N1 . . 108.73(12) ?
    O4A P1 O4 . . 41.9(2) ?
    O3 P1 O4 . . 99.20(13) ?
    O5 P1 O4 . . 98.84(17) ?
    N1 P1 O4 . . 106.62(15) ?
    O4A P1 O5A . . 98.0(2) ?
    O3 P1 O5A . . 92.25(16) ?
    O5 P1 O5A . . 42.78(16) ?
    N1 P1 O5A . . 103.27(16) ?
    O4 P1 O5A . . 137.9(2) ?
    C7 O4 P1 . . 122.6(6) ?
    O4 C7 H7A . . 109.5 ?
    O4 C7 H7B . . 109.5 ?
    H7A C7 H7B . . 109.5 ?
    O4 C7 H7C . . 109.5 ?
    H7A C7 H7C . . 109.5 ?
    H7B C7 H7C . . 109.5 ?
    C8 O5 P1 . . 119.5(5) ?
    O5 C8 H8A . . 109.5 ?
    O5 C8 H8B . . 109.5 ?
    H8A C8 H8B . . 109.5 ?
    O5 C8 H8C . . 109.5 ?
    H8A C8 H8C . . 109.5 ?
    H8B C8 H8C . . 109.5 ?
    P1 O4A C7A . . 113.0(7) ?
    O4A C7A H7A1 . . 109.5 ?
    O4A C7A H7A2 . . 109.5 ?
    H7A1 C7A H7A2 . . 109.5 ?
    O4A C7A H7A3 . . 109.5 ?
    H7A1 C7A H7A3 . . 109.5 ?
    H7A2 C7A H7A3 . . 109.5 ?
    C8A O5A P1 . . 119.7(7) ?
    O5A C8A H8A1 . . 109.5 ?
    O5A C8A H8A2 . . 109.5 ?
    H8A1 C8A H8A2 . . 109.5 ?
    O5A C8A H8A3 . . 109.5 ?
    H8A1 C8A H8A3 . . 109.5 ?
    H8A2 C8A H8A3 . . 109.5 ?
    O8 P2 O10 . . 107.45(8) ?
    O8 P2 O9 . . 112.00(9) ?
    O10 P2 O9 . . 105.32(8) ?
    O8 P2 N2 . . 118.12(8) ?
    O10 P2 N2 . . 108.42(9) ?
    O9 P2 N2 . . 104.80(9) ?
    S1 O2 Co1 . . 128.04(8) ?
    S2 O7 Co1 . . 129.91(9) ?
    P2 O8 Co1 . . 126.80(8) ?
    C17 O9 P2 . . 120.67(16) ?
    C16 O10 P2 . . 121.54(14) ?
    Co1 O11 H11A . . 116.3 ?
    Co1 O11 H11B . . 122.1 ?
    H11A O11 H11B . . 98.9 ?
    Co1 O12 H12A . . 124.1 ?
    Co1 O12 H12B . . 121.0 ?
    H12A O12 H12B . . 107.1 ?
    S1 N1 P1 . . 125.91(11) ?
    S2 N2 P2 . . 127.90(11) ?
    C2 C1 C6 . . 120.5(2) ?
    C2 C1 S1 . . 121.42(17) ?
    C6 C1 S1 . . 118.12(17) ?
    C1 C2 C3 . . 119.0(2) ?
    C1 C2 H2 . . 120.5 ?
    C3 C2 H2 . . 120.5 ?
    C4 C3 C2 . . 120.6(3) ?
    C4 C3 H3 . . 119.7 ?
    C2 C3 H3 . . 119.7 ?
    C3 C4 C5 . . 120.3(2) ?
    C3 C4 H4 . . 119.8 ?
    C5 C4 H4 . . 119.8 ?
    C4 C5 C6 . . 119.8(2) ?
    C4 C5 H5 . . 120.1 ?
    C6 C5 H5 . . 120.1 ?
    C1 C6 C5 . . 119.7(2) ?
    C1 C6 H6 . . 120.1 ?
    C5 C6 H6 . . 120.1 ?
    C11 C10 C15 . . 118.9(2) ?
    C11 C10 H10 . . 120.5 ?
    C15 C10 H10 . . 120.5 ?
    C12 C11 C10 . . 121.0(2) ?
    C12 C11 H11 . . 119.5 ?
    C10 C11 H11 . . 119.5 ?
    C11 C12 C13 . . 120.1(2) ?
    C11 C12 H12 . . 119.9 ?
    C13 C12 H12 . . 119.9 ?
    C12 C13 C14 . . 119.9(2) ?
    C12 C13 H13 . . 120.1 ?
    C14 C13 H13 . . 120.1 ?
    C15 C14 C13 . . 119.4(2) ?
    C15 C14 H14 . . 120.3 ?
    C13 C14 H14 . . 120.3 ?
    C14 C15 C10 . . 120.66(19) ?
    C14 C15 S2 . . 119.84(16) ?
    C10 C15 S2 . . 119.49(16) ?
    O10 C16 H16A . . 109.5 ?
    O10 C16 H16B . . 109.5 ?
    H16A C16 H16B . . 109.5 ?
    O10 C16 H16C . . 109.5 ?
    H16A C16 H16C . . 109.5 ?
    H16B C16 H16C . . 109.5 ?
    O9 C17 H17A . . 109.5 ?
    O9 C17 H17B . . 109.5 ?
    H17A C17 H17B . . 109.5 ?
    O9 C17 H17C . . 109.5 ?
    H17A C17 H17C . . 109.5 ?
    H17B C17 H17C . . 109.5 ?
loop_
    _geom_hbond_atom_site_label_D
    _geom_hbond_atom_site_label_H
    _geom_hbond_atom_site_label_A
    _geom_hbond_site_symmetry_A
    _geom_hbond_distance_DH
    _geom_hbond_distance_HA
    _geom_hbond_distance_DA
    _geom_hbond_angle_DHA
    O11 H11A O3 2_666 0.88 1.93 2.7898(19) 167
    O11 H11B O6 2_666 0.90 1.92 2.811(2) 167
    O12 H12A O1 2_656 0.92 1.98 2.855(2) 157
    O12 H12B O8 2_656 0.88 1.96 2.8035(18) 163
data_global
_journal_date_recd_electronic     2010-11-22
_journal_date_accepted     2011-02-17
_journal_name_full     'Acta Crystallographica, Section E'
_journal_year     2011
_journal_volume     67
_journal_issue      3
_journal_page_first     m369
_journal_page_last     m370
_journal_paper_category     QM
_journal_coeditor_code     DN2630
_publ_contact_author_name     'Elizaveta A. Trush'
_publ_contact_author_address
;
National Taras Shevchenko University,
Department of Chemistry,
Volodymyrska str. 64, 01033 Kyiv, Ukraine
;
_publ_contact_author_email     elizaveta@univ.kiev.ua
_publ_contact_author_fax     ' '
_publ_contact_author_phone     '38044 239 33 92'
_publ_section_title
;
<i>cis</i>-Diaquabis[dimethyl (phenylsulfonylimino)phosphonato]cobalt(II)
;
loop_
    _publ_author_name
    _publ_author_address
    'Elizaveta A. Trush'
;
National Taras Shevchenko University,
Department of Chemistry,
Volodymyrska str. 64, 01033 Kyiv, Ukraine
;
    'Victor A. Trush'
;
National Taras Shevchenko University,
Department of Chemistry,
Volodymyrska str. 64, 01033 Kyiv, Ukraine
;
    'Tetyana Yu. Sliva'
;
National Taras Shevchenko University,
Department of Chemistry,
Volodymyrska str. 64, 01033 Kyiv, Ukraine
;
    'Irina S. Konovalova'
;
STC "Institute for Syngle Crystals"
60 Lenina ave.
Khar'kov 61001
Ukraine
;
    'Volodymyr M. Amirkhanov'
;
National Taras Shevchenko University,
Department of Chemistry,
Volodymyrska str. 64, 01033 Kyiv, Ukraine
;
