# Supplementary material for: cis-Diaqua­bis­[dimethyl (phenyl­sulfonyl­imino)­phospho­nato]cobalt(II)
Source: Acta Crystallogr Sect E Struct Rep Online. 2011 Feb 23;67(Pt 3):m369–70. doi: 10.1107/S1600536811006027 (PMC3051992; doi:10.1107/S1600536811006027)
Supplement: Supplementary file 2 [file e-67-0m369-Isup2.hkl]

#
# h,k,l, Fc-squared, Fo-squared, sigma(Fo-squared) and status flag
#
data_I
_shelx_title ' I         P-1          R = 0.04'
_shelx_refln_list_code          4
_shelx_F_calc_maximum      170.49
_exptl_crystal_F_000       642.00
_reflns_d_resolution_high  0.7696
 
loop_
 _symmetry_equiv_pos_as_xyz
 'x, y, z'
 '-x, -y, -z'
 
_cell_length_a     9.8750
_cell_length_b    10.2070
_cell_length_c    13.3450
_cell_angle_alpha  91.600
_cell_angle_beta  110.590
_cell_angle_gamma  92.840
 
_shelx_F_squared_multiplier     1.000
 
loop_
 _refln_index_h
 _refln_index_k
 _refln_index_l
 _refln_F_squared_calc
 _refln_F_squared_meas
 _refln_F_squared_sigma
 _refln_observed_status
   2   0   0       21.30       24.68      4.29 o
   3   0   0     5792.99     5789.18     92.97 o
   4   0   0       23.88        9.43      5.04 o
   6   0   0       88.52       80.48      7.23 o
   7   0   0       12.33       21.83      7.24 o
   8   0   0        0.21        2.41      7.27 o
   9   0   0      562.88      560.87     27.86 o
  10   0   0      443.67      435.61     28.06 o
  11   0   0        0.75        0.87     17.30 o
 -11   1   0       80.09       77.20     13.01 o
 -10   1   0        0.55       11.55     16.84 o
  -9   1   0     1391.25     1371.98     37.35 o
  -8   1   0      927.65      966.34     29.12 o
  -7   1   0        8.68        7.46      8.40 o
  -6   1   0       88.71       73.47      8.46 o
  -5   1   0     3131.19     3141.90     40.08 o
  -3   1   0      154.95      148.18      8.13 o
  -2   1   0     4573.34     4725.59     19.03 o
   1   1   0     7825.96     8120.62    124.56 o
   2   1   0     7151.13     7380.74    158.36 o
   3   1   0      138.84      154.18      4.81 o
   4   1   0       33.89       22.04      4.83 o
   5   1   0       51.06       27.61      4.68 o
   6   1   0     2422.35     2300.86     20.68 o
   7   1   0     2496.78     2474.68     57.75 o
   8   1   0      578.48      557.00     26.81 o
   9   1   0      570.68      530.13     29.05 o
  10   1   0        9.44        8.71     17.46 o
  11   1   0      213.37      197.60     25.49 o
 -10   2   0      784.32      769.70     30.78 o
  -9   2   0      552.07      535.12     21.23 o
  -8   2   0      408.07      412.28     14.37 o
  -7   2   0      121.99      119.69      9.98 o
  -6   2   0      213.19      206.96     10.58 o
  -5   2   0      322.28      294.97      7.71 o
  -4   2   0     1702.22     1684.15     13.23 o
  -3   2   0     1393.48     1410.55     10.57 o
  -2   2   0      646.29      650.90      8.77 o
  -1   2   0    13231.67    13993.75    114.51 o
   0   2   0     7685.28     7734.60     70.67 o
   1   2   0     4141.42     4204.32     86.00 o
   2   2   0      288.40      310.03     14.78 o
   3   2   0      545.90      454.97     17.28 o
   4   2   0       39.94       69.70     13.41 o
   5   2   0      460.53      477.07      7.08 o
   6   2   0     1309.05     1222.85     13.42 o
   7   2   0        0.67        8.86     16.80 o
   8   2   0       81.35       84.66     18.72 o
   9   2   0       15.36        2.92     19.61 o
  10   2   0        0.29        0.00     19.34 o
  11   2   0        4.59        6.15     18.95 o
 -11   3   0        0.47        9.45     23.79 o
 -10   3   0        3.53        0.00     11.77 o
  -9   3   0      158.41      137.11     13.32 o
  -8   3   0       96.86       89.35      7.31 o
  -7   3   0      302.92      299.00     10.62 o
  -6   3   0      934.62      974.16     12.53 o
  -5   3   0     1018.50      957.81     10.61 o
  -4   3   0     2624.12     2814.48     25.18 o
  -3   3   0     9486.76     9661.76     57.97 o
  -2   3   0     4214.82     4271.72     26.62 o
  -1   3   0      420.34      391.53      7.90 o
   0   3   0     7620.70     7712.06     69.87 o
   1   3   0     3207.42     3120.24     28.70 o
   2   3   0      490.74      524.67     16.84 o
   3   3   0      101.93       79.08     11.85 o
   4   3   0       48.78       37.17     12.76 o
   5   3   0      317.21      322.66     18.22 o
   6   3   0       13.84        2.42     15.67 o
   7   3   0     1252.43     1200.32     35.19 o
   8   3   0      169.82      150.96     22.11 o
   9   3   0        7.70        0.00     18.75 o
  10   3   0      159.38      152.06     23.95 o
  11   3   0       42.38       45.52     24.57 o
 -11   4   0      131.30      136.50     16.02 o
 -10   4   0        0.82        0.00     11.97 o
  -9   4   0      283.77      247.30     16.35 o
  -8   4   0       54.89       59.03     12.64 o
  -7   4   0      394.13      386.78     11.72 o
  -6   4   0       28.64       24.05      4.79 o
  -5   4   0       22.98       23.19      3.50 o
  -3   4   0     2482.92     2650.88     42.57 o
  -2   4   0     2211.88     2210.13     23.77 o
  -1   4   0       30.44       43.97      6.14 o
   0   4   0     3146.17     3316.74     26.03 o
   1   4   0       12.43       11.40      3.23 o
   2   4   0      601.21      587.35     12.12 o
   3   4   0     1229.57     1163.08     24.28 o
   4   4   0       19.45        1.37     10.85 o
   5   4   0       23.22       28.78     14.74 o
   6   4   0       33.11       44.51     15.66 o
   7   4   0       69.07       42.52     18.21 o
   8   4   0      446.48      409.89     27.25 o
   9   4   0       51.02       70.60     21.24 o
  10   4   0        6.46        2.81     20.83 o
  11   4   0      282.72      303.75     31.95 o
 -11   5   0       29.62       45.44     15.41 o
 -10   5   0        0.61        0.00     12.57 o
  -9   5   0       54.69       46.22     13.32 o
  -8   5   0      634.88      606.72     21.10 o
  -7   5   0      247.74      252.16     10.88 o
  -6   5   0      510.25      496.59     12.11 o
  -5   5   0       59.14       44.38      7.32 o
  -4   5   0      555.39      586.96     21.53 o
  -3   5   0      753.77      791.08     19.66 o
  -2   5   0        0.25        1.67      6.29 o
  -1   5   0      684.52      602.18      9.16 o
   0   5   0     2346.06     2288.32     12.31 o
   1   5   0        1.15        3.81      3.28 o
   2   5   0     4693.30     4648.87     30.69 o
   3   5   0     2603.92     2759.93     37.36 o
   4   5   0     1047.20     1022.77     27.25 o
   5   5   0      280.97      289.47     20.16 o
   6   5   0        4.58        1.74     16.13 o
   7   5   0      346.46      314.54     23.50 o
   8   5   0       11.04        0.00     18.98 o
   9   5   0        0.64        0.00     20.66 o
  10   5   0      433.41      449.31     32.26 o
 -11   6   0        9.70       16.01     14.27 o
 -10   6   0      167.24      151.94     17.32 o
  -9   6   0        5.65       11.94     13.32 o
  -8   6   0      247.90      256.90     23.63 o
  -7   6   0      473.90      476.27     19.43 o
  -6   6   0      398.53      373.94     11.67 o
  -5   6   0      101.24       94.22     12.58 o
  -4   6   0      455.96      429.16     25.85 o
  -3   6   0      151.18      130.46     10.89 o
  -2   6   0       54.26       57.58      3.43 o
  -1   6   0      117.84      138.34      4.32 o
   0   6   0      302.70      299.70      5.30 o
   1   6   0      807.38      819.86     10.54 o
   2   6   0      835.02      829.49     20.04 o
   3   6   0       41.60       25.70     11.89 o
   4   6   0        5.33        3.00     12.18 o
   5   6   0      235.56      225.64     18.59 o
   6   6   0       46.67       53.29     16.33 o
   7   6   0        1.05        5.28     16.19 o
   8   6   0       96.59       91.35     20.87 o
   9   6   0       33.33       40.15     22.97 o
  10   6   0      349.56      394.17     31.00 o
 -10   7   0       49.26       45.05     15.40 o
  -9   7   0        4.01        0.00     14.63 o
  -8   7   0      683.97      707.39     23.78 o
  -7   7   0     1668.61     1685.99     31.53 o
  -6   7   0       11.88        5.16      8.07 o
  -5   7   0      348.12      350.25     17.21 o
  -4   7   0       54.33       46.15     12.34 o
  -3   7   0      823.26      804.73     27.09 o
  -2   7   0        0.77        0.00      2.85 o
  -1   7   0        5.15        1.51      2.31 o
   0   7   0        2.74        5.92      3.55 o
   1   7   0     1720.83     1657.53     14.04 o
   2   7   0     3633.05     3685.65     25.92 o
   3   7   0      273.04      305.29     16.81 o
   4   7   0       81.74       69.23     14.55 o
   5   7   0      607.44      609.66     25.96 o
   6   7   0      275.25      245.48     22.25 o
   7   7   0       82.53       80.63     20.13 o
   8   7   0      352.81      395.96     29.45 o
   9   7   0      149.54      136.29     25.67 o
 -10   8   0       93.63       93.25     17.39 o
  -9   8   0       26.03       21.86     15.21 o
  -8   8   0      138.43      138.91     16.88 o
  -7   8   0      126.98      109.25     16.22 o
  -6   8   0      152.32      144.46     10.81 o
  -5   8   0        0.27        0.00     12.37 o
  -4   8   0      857.70      860.03     22.62 o
  -3   8   0       87.81       95.46     17.70 o
  -2   8   0       14.36       10.54      6.22 o
  -1   8   0     6049.58     6079.33     44.98 o
   0   8   0     2364.39     2406.56     17.13 o
   1   8   0     1843.33     1880.85     28.00 o
   2   8   0      743.74      713.85     13.45 o
   3   8   0        5.22        0.31      9.11 o
   4   8   0      489.28      500.25     22.47 o
   5   8   0      208.23      194.80     18.61 o
   6   8   0        8.32        9.01     17.01 o
   7   8   0        0.56        0.00     16.79 o
   8   8   0       47.72       36.97     18.61 o
   9   8   0      269.17      259.69     26.33 o
  -9   9   0      256.81      300.60     40.03 o
  -8   9   0      130.18      131.96     18.05 o
  -7   9   0      300.39      281.04     24.50 o
  -6   9   0      305.19      266.21     18.32 o
  -5   9   0      376.09      373.53     22.49 o
  -4   9   0      276.25      270.47     23.21 o
  -3   9   0       25.11       22.27     17.43 o
  -2   9   0      551.91      512.48     26.10 o
  -1   9   0      457.52      422.37     12.66 o
   0   9   0      952.06      911.93     17.10 o
   1   9   0       21.51       20.59      7.40 o
   2   9   0       69.67       69.70      9.25 o
   3   9   0        2.09        2.98      9.27 o
   4   9   0       82.91       84.68     12.10 o
   5   9   0      830.62      873.98     37.14 o
   6   9   0      519.08      528.79     28.21 o
   7   9   0      264.76      266.13     24.71 o
   8   9   0      292.63      287.05     26.46 o
  -8  10   0       14.80       13.89     16.67 o
  -7  10   0        1.29        0.00     16.20 o
  -6  10   0       79.76       64.69     16.07 o
  -5  10   0       38.60       38.86     21.50 o
  -4  10   0       31.70       53.06     21.16 o
  -3  10   0      106.33      122.20     20.08 o
  -2  10   0      133.78      141.44     13.95 o
  -1  10   0      909.43      959.83     22.93 o
   0  10   0      350.50      358.31     15.72 o
   1  10   0      120.93       70.41     18.14 o
   2  10   0      860.98      899.62     33.29 o
   3  10   0      454.02      481.52     27.44 o
   4  10   0      237.11      231.90     14.74 o
   5  10   0       97.19       98.68     14.01 o
   6  10   0        7.58       19.23     12.98 o
   7  10   0       19.62        9.17     19.84 o
  -7  11   0      114.98      104.39     19.02 o
  -6  11   0      153.20      162.76     24.68 o
  -5  11   0       97.22      101.41     23.28 o
  -4  11   0      429.54      442.36     28.97 o
  -3  11   0      200.40      220.64     22.92 o
  -2  11   0       22.77       21.70     12.83 o
  -1  11   0       41.83       45.15     12.24 o
   0  11   0       11.04       11.90     11.04 o
   1  11   0       78.84       61.66     18.65 o
   2  11   0      235.53      197.84     23.37 o
   3  11   0       90.15       73.16     21.01 o
   4  11   0      163.65      154.47     22.94 o
   5  11   0        3.04        5.38     18.69 o
   6  11   0       22.72       17.86     22.44 o
  -5  12   0        0.66        4.12     22.26 o
  -4  12   0        0.52        7.00     21.43 o
  -3  12   0       61.06       72.14     21.81 o
  -2  12   0      110.66       80.35     17.84 o
  -1  12   0        4.27        1.49     12.15 o
   0  12   0       34.81       31.67     19.96 o
   1  12   0      108.21       89.29     20.35 o
   2  12   0      579.77      702.45     34.03 o
   3  12   0      190.86      182.19     23.61 o
   4  12   0       72.67       60.60     20.48 o
  -3  13   0      107.21      122.45     25.58 o
  -2  13   0        0.85       10.07     17.65 o
  -1  13   0        3.68        0.00     18.31 o
   0  13   0      145.68      147.73     23.45 o
   1  13   0       10.86       14.28     20.13 o
  -1 -13   1        6.28        2.13     19.17 o
   0 -13   1       32.57       32.88     19.81 o
   1 -13   1       11.38       19.94     20.81 o
   2 -13   1      115.81      120.61     21.71 o
  -4 -12   1       30.61       18.51     14.67 o
  -3 -12   1      547.52      601.81     34.64 o
  -2 -12   1      522.38      540.24     31.86 o
  -1 -12   1      341.74      349.01     28.02 o
   0 -12   1      292.68      317.29     18.10 o
   1 -12   1       29.05       35.80     13.63 o
   2 -12   1      136.24      141.64     22.05 o
   3 -12   1       37.99       29.89     21.29 o
   4 -12   1       55.06       51.64     20.85 o
   5 -12   1      121.17      162.36     24.57 o
  -6 -11   1       39.08       38.00     23.57 o
  -5 -11   1       91.48       87.99     24.31 o
  -4 -11   1      407.51      431.49     21.93 o
  -3 -11   1      394.46      422.00     23.65 o
  -2 -11   1       58.21       45.46     19.05 o
  -1 -11   1       30.29       26.69     11.26 o
   0 -11   1        0.48        7.03     11.15 o
   1 -11   1       16.96       17.45     12.71 o
   2 -11   1        1.81        2.62     12.96 o
   3 -11   1      100.49       75.15     21.14 o
   4 -11   1      176.45      147.05     23.36 o
   5 -11   1      239.13      247.26     27.54 o
   6 -11   1      324.77      337.15     30.79 o
   7 -11   1       29.75       39.04     17.83 o
  -7 -10   1        8.95       16.05     18.95 o
  -6 -10   1       16.80        9.46     12.96 o
  -5 -10   1       64.77       64.86     15.55 o
  -4 -10   1      229.22      220.39     24.58 o
  -3 -10   1      946.62      922.75     34.28 o
  -2 -10   1      439.36      442.36     39.35 o
  -1 -10   1       22.67       28.68     10.73 o
   0 -10   1      408.40      405.09     16.65 o
   1 -10   1      186.75      178.98     14.08 o
   2 -10   1       26.85       36.31     13.18 o
   3 -10   1      514.80      516.31     29.28 o
   4 -10   1      424.97      437.12     29.11 o
   5 -10   1       63.35       61.35     15.86 o
   6 -10   1       35.12       42.00     15.48 o
   7 -10   1        6.46        8.14     15.77 o
   8 -10   1       76.62       70.35     21.00 o
  -8  -9   1       45.95       35.12     20.52 o
  -7  -9   1       22.33       39.76     17.11 o
  -6  -9   1     1063.73     1095.40     35.47 o
  -5  -9   1     1442.97     1498.43     28.43 o
  -4  -9   1      426.51      440.89     16.72 o
  -3  -9   1      360.73      354.20     14.30 o
  -2  -9   1       32.83       31.33      9.80 o
  -1  -9   1      410.85      389.39     13.38 o
   0  -9   1     1079.25     1075.40     15.85 o
   1  -9   1      168.19      149.36     13.17 o
   2  -9   1      156.80      148.18     13.57 o
   3  -9   1       10.21        9.12     17.47 o
   4  -9   1      795.00      809.97     24.06 o
   5  -9   1      167.69      158.17     15.91 o
   6  -9   1       12.41        3.33      9.59 o
   7  -9   1       67.03       67.56     16.02 o
   8  -9   1       70.92       60.34     16.19 o
   9  -9   1      140.14      139.97     19.92 o
  -9  -8   1      116.95      124.81     22.22 o
  -8  -8   1       17.67       34.88     20.95 o
  -7  -8   1       68.32       90.20     18.51 o
  -6  -8   1      211.82      218.91     20.33 o
  -5  -8   1      201.04      216.04     18.33 o
  -4  -8   1      414.30      412.60     21.46 o
  -3  -8   1      838.97      896.35     19.26 o
  -2  -8   1      573.18      533.08     11.22 o
   0  -8   1     1103.81     1048.94     14.53 o
   1  -8   1     1656.88     1592.59     13.33 o
   2  -8   1       43.38       38.35     11.25 o
   3  -8   1     1962.30     2005.59     43.32 o
   4  -8   1        0.94        0.13     12.66 o
   5  -8   1        2.52        0.00     12.90 o
   6  -8   1      659.13      656.15     16.50 o
   7  -8   1       54.93       49.44     14.83 o
   8  -8   1       32.11       19.25     14.16 o
   9  -8   1        2.71       16.47     15.16 o
 -10  -7   1        0.72        0.00     22.65 o
  -9  -7   1       13.41       21.83     20.81 o
  -8  -7   1      190.75      174.75     22.16 o
  -7  -7   1       84.66       94.57     20.30 o
  -6  -7   1     1352.69     1351.08     36.74 o
  -5  -7   1      465.55      458.54     22.52 o
  -4  -7   1      382.65      367.84     19.68 o
  -3  -7   1        5.89       14.23      5.84 o
  -2  -7   1      792.56      775.03     12.01 o
  -1  -7   1      280.85      276.65      5.97 o
   0  -7   1      175.88      162.76      5.12 o
   1  -7   1        3.16        2.51      3.75 o
   2  -7   1      460.23      457.02     17.84 o
   3  -7   1        9.42        7.63     11.24 o
   4  -7   1       23.55       15.44     12.05 o
   5  -7   1      212.48      182.19     18.11 o
   6  -7   1      112.41       91.08      9.83 o
   7  -7   1      956.34      973.13     25.69 o
   8  -7   1       14.96        9.06     13.86 o
   9  -7   1        0.50        2.96     15.33 o
  10  -7   1       18.29       16.74     15.04 o
 -10  -6   1        1.72        9.00     21.71 o
  -9  -6   1      149.01      125.55     23.48 o
  -8  -6   1      108.53      105.64     20.10 o
  -7  -6   1       21.87       14.75     16.60 o
  -6  -6   1       27.42       33.69     16.77 o
  -5  -6   1      759.38      760.61     26.86 o
  -4  -6   1      111.40       91.01     14.19 o
  -3  -6   1      489.20      528.99     10.17 o
  -2  -6   1      542.93      611.71     10.07 o
  -1  -6   1      698.43      623.49      9.21 o
   0  -6   1       52.85       45.83      5.43 o
   1  -6   1     3161.17     3154.55     39.63 o
   2  -6   1      356.61      366.21      8.15 o
   3  -6   1     1012.86      999.64     20.04 o
   4  -6   1       28.83       31.49     11.04 o
   5  -6   1        2.28        0.00      7.94 o
   6  -6   1        0.59        0.00      8.15 o
   7  -6   1      143.48      126.52     10.10 o
   8  -6   1      441.47      431.62     20.10 o
   9  -6   1       19.64       17.04     14.15 o
  10  -6   1       10.05        8.94     14.00 o
 -11  -5   1       48.69       47.93     25.53 o
 -10  -5   1       79.16       67.70     22.62 o
  -9  -5   1        0.40        2.06     18.23 o
  -8  -5   1      616.79      607.41     30.35 o
  -7  -5   1      459.20      437.82     25.45 o
  -6  -5   1       28.60       27.34     16.39 o
  -5  -5   1      424.75      430.10     21.19 o
  -4  -5   1      193.77      207.13     15.69 o
  -3  -5   1     2108.80     2084.19     26.58 o
  -2  -5   1      708.38      795.60     11.36 o
  -1  -5   1     1096.42     1023.55      8.69 o
   0  -5   1      168.60      201.05      6.17 o
   1  -5   1      121.93      139.88      3.87 o
   2  -5   1     4097.60     4087.39     34.81 o
   3  -5   1      344.45      352.54     13.59 o
   4  -5   1       53.71       44.81     10.59 o
   5  -5   1     1204.95     1245.43     17.00 o
   6  -5   1      566.20      552.12     13.04 o
   7  -5   1      434.53      430.51     13.09 o
   8  -5   1      337.03      329.55     18.06 o
   9  -5   1       53.40       37.23     18.61 o
  10  -5   1       81.30       65.24     15.58 o
  11  -5   1        3.28       16.78     13.84 o
 -11  -4   1       52.24       42.18     23.05 o
 -10  -4   1       12.63       19.23     18.83 o
  -9  -4   1       76.55       71.74     21.34 o
  -8  -4   1      217.26      233.90     23.63 o
  -7  -4   1     1272.76     1265.85     36.14 o
  -6  -4   1       13.36       19.95     14.59 o
  -5  -4   1       93.26       94.55     15.18 o
  -4  -4   1       22.62       16.22     11.97 o
  -3  -4   1     3032.92     3099.77     15.24 o
  -2  -4   1     2029.04     1917.06     17.67 o
  -1  -4   1     2829.72     2656.45     22.03 o
   0  -4   1      105.29      113.94      5.42 o
   1  -4   1     2752.56     2696.69     10.16 o
   2  -4   1     3112.20     3323.58     26.79 o
   3  -4   1     1593.50     1652.02     28.09 o
   4  -4   1     1554.89     1532.41     12.37 o
   5  -4   1      410.79      387.71      8.03 o
   6  -4   1      201.85      218.05      7.82 o
   7  -4   1      162.07      151.16      9.81 o
   8  -4   1       44.04       33.92      8.75 o
   9  -4   1      156.36      166.93     27.99 o
  10  -4   1       29.73       35.49     12.96 o
  11  -4   1      384.47      410.90     31.46 o
 -11  -3   1       36.41       25.17     22.04 o
 -10  -3   1      181.14      174.81     23.34 o
  -9  -3   1      199.63      198.59     23.26 o
  -8  -3   1     1509.56     1517.76     40.79 o
  -7  -3   1     1525.07     1514.76     37.80 o
  -6  -3   1       50.60       63.37     14.99 o
  -5  -3   1      335.72      299.70     18.36 o
  -4  -3   1     2239.02     2091.21     32.55 o
  -3  -3   1      261.70      235.78     12.91 o
  -2  -3   1      717.88      805.28      8.68 o
  -1  -3   1      941.86      984.86      9.26 o
   0  -3   1        3.39        9.07      3.77 o
   1  -3   1      693.24      802.77     10.98 o
   2  -3   1     3294.37     3202.97     13.75 o
   3  -3   1     4681.70     4671.88     18.27 o
   4  -3   1     2876.47     3014.56     21.88 o
   5  -3   1     2613.03     2570.50     17.35 o
   6  -3   1     1350.61     1340.16     24.42 o
   7  -3   1       27.57       27.00      6.81 o
   8  -3   1      882.66      885.58     16.96 o
   9  -3   1      374.52      351.54     13.49 o
  10  -3   1      288.54      284.60     13.15 o
  11  -3   1      101.34       94.59     25.42 o
 -11  -2   1       75.32       70.41     21.30 o
 -10  -2   1      170.99      173.52     24.46 o
  -9  -2   1       26.48       29.11     19.14 o
  -8  -2   1       59.79       41.74     17.74 o
  -7  -2   1       16.64       21.32     16.14 o
  -6  -2   1       29.37       19.42     14.80 o
  -5  -2   1       43.35       52.85     11.78 o
  -4  -2   1     4984.33     4744.98     44.68 o
  -3  -2   1     6535.46     6400.09     45.78 o
  -2  -2   1     9620.78     9935.18    188.06 o
  -1  -2   1    16512.29    17327.04    194.92 o
   0  -2   1     1185.21     1304.63     10.97 o
   1  -2   1     2700.12     2850.89     14.89 o
   2  -2   1     7027.27     7260.64     28.32 o
   3  -2   1     3179.96     3195.67     16.73 o
   4  -2   1      506.38      471.46      8.70 o
   6  -2   1      612.79      635.63     33.15 o
   7  -2   1       44.98       43.81     11.00 o
   8  -2   1      799.34      784.38     18.60 o
   9  -2   1      505.29      518.97     16.91 o
  10  -2   1      109.89       71.85     17.12 o
  11  -2   1       77.84       74.14     18.33 o
 -12  -1   1      125.94      106.91     22.54 o
 -11  -1   1        2.56        0.00     13.96 o
 -10  -1   1       26.41       18.75     19.50 o
  -9  -1   1      698.14      721.24     31.11 o
  -8  -1   1        5.86       16.36     16.64 o
  -7  -1   1     1553.86     1552.71     18.23 o
  -6  -1   1     2189.35     2092.74     18.93 o
  -5  -1   1     1675.87     1621.47     14.96 o
  -4  -1   1     2842.48     2610.23     52.64 o
  -3  -1   1     2060.53     2050.66     26.17 o
  -2  -1   1     2860.55     2850.92     24.70 o
  -1  -1   1    17737.62    18303.61    185.51 o
   1  -1   1     3118.44     3182.01     15.01 o
   2  -1   1      139.37      161.62     11.34 o
   3  -1   1     5019.50     5295.59     37.64 o
   4  -1   1     1518.15     1562.52     15.03 o
   5  -1   1      408.25      411.62     13.84 o
   6  -1   1       18.99       18.66      7.06 o
   7  -1   1       11.70        7.96      7.67 o
   8  -1   1     1178.25     1148.71     20.91 o
   9  -1   1      536.00      529.04     26.86 o
  10  -1   1       61.83       63.88     18.47 o
  11  -1   1      384.87      415.26     28.84 o
 -12   0   1      129.93      134.26     19.94 o
 -11   0   1       19.19       12.20     17.45 o
 -10   0   1      426.75      431.76     26.14 o
  -9   0   1       23.76       12.40     15.77 o
  -8   0   1        4.28        6.41      6.95 o
  -7   0   1     3469.27     3569.87     29.42 o
  -6   0   1      146.02      134.84      7.61 o
  -5   0   1     2289.66     2632.09     52.29 o
  -4   0   1      169.49      164.61      6.66 o
  -3   0   1     4031.62     4166.49     59.46 o
  -2   0   1       84.96       85.13      4.40 o
   1   0   1       47.87       64.23      4.75 o
   2   0   1    27920.31    26933.58    209.21 o
   3   0   1      114.75       91.49     12.04 o
   6   0   1     1110.36     1194.65     24.92 o
   7   0   1      888.80      869.26     16.54 o
   8   0   1      100.12       73.23      8.58 o
   9   0   1      234.73      220.53     21.03 o
  10   0   1       13.36        5.36     16.61 o
  11   0   1        5.84       15.89     17.80 o
 -11   1   1       54.80       38.68     16.04 o
 -10   1   1       35.36       15.38     14.76 o
  -9   1   1      476.33      449.16     14.70 o
  -8   1   1      867.99      836.56     17.56 o
  -7   1   1      768.85      770.92     38.98 o
  -6   1   1     4876.04     4700.91    123.92 o
  -5   1   1      392.69      446.05     10.78 o
  -4   1   1      248.29      245.86      8.40 o
  -3   1   1     8667.97     9042.05     74.44 o
  -2   1   1     8336.41     8209.40     90.28 o
   1   1   1       19.15       17.82      6.13 o
   2   1   1     2090.85     1854.79     42.75 o
   3   1   1     2841.86     2950.25     33.20 o
   4   1   1     2810.19     2995.24     28.08 o
   5   1   1      157.80      158.14      7.15 o
   6   1   1      916.55      991.03     17.24 o
   7   1   1     1859.31     1808.64     21.31 o
   8   1   1      295.35      252.91     22.13 o
   9   1   1       57.53       56.94     18.95 o
  10   1   1       24.74       19.62     18.65 o
  11   1   1      133.75      135.70     22.45 o
 -10   2   1      343.11      365.93     20.31 o
  -9   2   1       28.32       29.82      8.63 o
  -8   2   1      176.05      164.71     10.15 o
  -7   2   1     1752.36     1780.17     18.17 o
  -6   2   1     2281.88     2414.24     26.39 o
  -5   2   1     3992.73     4048.03     62.65 o
  -4   2   1      366.87      368.32      7.91 o
  -3   2   1      537.96      625.17     10.13 o
  -2   2   1    11596.21    11937.72    145.89 o
  -1   2   1      204.90      233.63      5.50 o
   0   2   1      215.89      221.82      4.69 o
   1   2   1       20.84       13.41      9.78 o
   2   2   1       30.84       44.84      8.66 o
   3   2   1      898.25     1052.13     22.68 o
   4   2   1     1628.60     1726.76     30.60 o
   5   2   1      266.82      282.37      7.02 o
   6   2   1      513.60      482.65     15.82 o
   7   2   1      293.59      283.98     22.01 o
   8   2   1       56.21       57.93     18.29 o
   9   2   1        4.75        0.00     18.19 o
  10   2   1        0.90        6.12     19.34 o
  11   2   1       10.35        1.86     21.02 o
 -12   3   1        4.11       14.13     21.45 o
 -11   3   1        5.21       13.63     21.84 o
 -10   3   1       21.27       22.36     11.56 o
  -9   3   1       12.67       17.00     11.47 o
  -8   3   1       24.12       12.56      7.14 o
  -7   3   1      269.55      263.82     12.78 o
  -6   3   1      232.97      229.31      7.46 o
  -5   3   1       78.86       80.78      4.54 o
  -4   3   1     3578.12     3860.47     16.17 o
  -3   3   1     3179.78     3139.99     24.53 o
  -2   3   1        4.20        5.85      7.30 o
  -1   3   1     1085.49     1086.01     10.89 o
   0   3   1     3757.32     3911.09     14.24 o
   1   3   1     1689.12     1646.31     17.33 o
   2   3   1      151.64      162.49      8.41 o
   3   3   1      232.03      243.17     11.01 o
   4   3   1      433.32      394.77     19.39 o
   5   3   1      285.12      254.56      4.48 o
   6   3   1     1376.58     1335.10     35.02 o
   7   3   1     1021.60      956.27     33.32 o
   8   3   1      178.46      174.56     21.88 o
   9   3   1       41.04       39.37     19.53 o
  10   3   1       49.32       44.69     20.45 o
  11   3   1       36.47       45.84     22.85 o
 -11   4   1       29.54       28.16     12.39 o
 -10   4   1       33.92       30.18     12.67 o
  -9   4   1      199.65      185.03     19.77 o
  -8   4   1       38.60       36.76     11.79 o
  -7   4   1       27.81       30.54      7.38 o
  -6   4   1      372.52      384.30      7.16 o
  -4   4   1       74.30       50.09      9.28 o
  -3   4   1      959.67      903.20     25.48 o
  -2   4   1      770.60      689.85     13.68 o
  -1   4   1     2513.91     2807.71     21.55 o
   0   4   1     2919.39     3325.43     20.41 o
   1   4   1     2056.31     2005.67     18.40 o
   2   4   1     1284.71     1383.86     21.73 o
   3   4   1     2022.61     2101.44     23.50 o
   4   4   1     1315.70     1298.18     30.11 o
   5   4   1       80.03       90.27     15.92 o
   6   4   1       57.12       83.14     18.28 o
   7   4   1      452.05      430.15     26.49 o
   8   4   1       91.80       69.22     20.12 o
   9   4   1        0.37        0.00     18.97 o
  10   4   1      458.50      519.34     32.60 o
 -11   5   1      127.10      114.56     15.82 o
 -10   5   1       13.71       15.64     13.19 o
  -9   5   1      109.66       95.62     14.13 o
  -8   5   1     1495.96     1541.54     28.83 o
  -7   5   1      292.06      289.88     15.47 o
  -6   5   1      821.06      789.53     13.14 o
  -5   5   1      901.22      910.87     19.40 o
  -4   5   1     1057.07     1082.42     44.89 o
  -2   5   1       51.95       33.11      6.54 o
  -1   5   1     2787.61     2894.73     29.38 o
   0   5   1      199.89      205.27      4.88 o
   1   5   1       56.10       42.23      4.49 o
   2   5   1     1915.82     1958.64     30.60 o
   3   5   1      276.49      289.11     13.27 o
   4   5   1     3074.57     2973.15     44.60 o
   5   5   1     3255.58     3281.75     50.64 o
   6   5   1      112.24      121.26     19.29 o
   7   5   1       29.31       24.03     17.86 o
   8   5   1      118.10      133.69     21.71 o
   9   5   1      603.39      633.98     34.62 o
  10   5   1      185.00      190.80     28.98 o
 -11   6   1       45.29       36.47     14.66 o
 -10   6   1        5.10        0.00     14.18 o
  -9   6   1      387.48      366.97     19.27 o
  -8   6   1        6.52        0.00     13.84 o
  -7   6   1      321.78      328.83     17.36 o
  -6   6   1       31.90       27.51      7.34 o
  -5   6   1      310.62      328.03     15.06 o
  -4   6   1     1527.39     1586.23     24.55 o
  -3   6   1     2419.20     2474.80     33.46 o
  -2   6   1     1024.88     1003.05     49.75 o
  -1   6   1      235.14      226.32      5.45 o
   0   6   1     2238.28     2281.68     13.28 o
   1   6   1     5677.98     5765.24     23.05 o
   2   6   1      420.04      420.51     10.48 o
   3   6   1     1853.65     1827.39     24.81 o
   4   6   1     2186.46     2194.44     40.43 o
   5   6   1      397.62      359.20     21.96 o
   6   6   1      546.16      507.26     26.94 o
   7   6   1      275.98      281.71     24.71 o
   8   6   1       10.81        0.00     18.26 o
   9   6   1      104.95      104.82     25.28 o
  10   6   1      236.77      275.83     29.95 o
 -10   7   1      175.47      175.88     18.29 o
  -9   7   1       78.76       72.20     15.51 o
  -8   7   1     1316.26     1372.00     30.36 o
  -7   7   1      522.46      523.16     20.48 o
  -6   7   1      674.19      700.84     15.86 o
  -5   7   1     3295.51     3361.75     38.49 o
  -4   7   1      144.24      145.21     13.20 o
  -3   7   1      561.53      589.92     17.74 o
  -2   7   1      504.43      460.72     12.82 o
  -1   7   1      122.22      112.31      5.00 o
   0   7   1      330.83      332.73      8.15 o
   1   7   1      218.01      232.72      6.97 o
   2   7   1      161.73      157.68      8.74 o
   3   7   1      221.77      221.23     12.58 o
   4   7   1     2132.75     2062.63     40.40 o
   5   7   1      876.78      882.50     30.43 o
   6   7   1      133.51      103.74     20.05 o
   7   7   1      112.59      128.42     21.60 o
   8   7   1      724.90      752.56     35.79 o
   9   7   1      161.42      159.06     26.54 o
 -10   8   1      138.10      140.26     18.32 o
  -9   8   1        4.71       13.12     14.95 o
  -8   8   1       92.58       87.70     16.34 o
  -7   8   1       34.07       26.39     14.86 o
  -6   8   1      252.57      244.78     17.10 o
  -5   8   1       23.95       30.21     13.21 o
  -4   8   1      653.99      632.01     20.14 o
  -3   8   1      367.56      359.60     23.34 o
  -2   8   1       61.69       60.07      7.63 o
  -1   8   1     3292.41     3242.23     20.90 o
   0   8   1     2253.72     2274.96     15.59 o
   1   8   1     2867.78     2871.86     18.68 o
   2   8   1      407.75      440.64     12.03 o
   3   8   1      415.35      390.58     12.21 o
   4   8   1      265.61      284.51     20.46 o
   5   8   1        0.55        4.70     15.74 o
   6   8   1      133.52      129.36     21.05 o
   7   8   1      295.17      276.76     25.77 o
   8   8   1       14.76        2.64     18.94 o
  -9   9   1        1.71       14.46     16.04 o
  -8   9   1        6.10       13.19     14.57 o
  -7   9   1      359.34      389.65     20.83 o
  -6   9   1      352.87      378.77     19.67 o
  -5   9   1      198.02      190.17     16.27 o
  -4   9   1        4.81        0.00     17.52 o
  -3   9   1       63.14       72.38     18.14 o
  -2   9   1     1559.99     1593.67     20.95 o
  -1   9   1      465.45      484.48     17.47 o
   0   9   1       78.64       57.26      9.96 o
   1   9   1      444.22      408.39     15.25 o
   2   9   1       67.23       56.69      7.97 o
   3   9   1       46.79       34.55      9.97 o
   4   9   1        1.14        5.02     10.70 o
   5   9   1       50.13       20.92     15.08 o
   6   9   1      136.93      154.99     20.86 o
   7   9   1      283.23      285.92     26.46 o
  -8  10   1      268.49      272.11     20.84 o
  -7  10   1       10.74        0.85     14.81 o
  -6  10   1       40.35       25.54     22.31 o
  -5  10   1        0.09       17.01     20.41 o
  -4  10   1       17.75        8.22     17.53 o
  -3  10   1      145.03      126.45     19.40 o
  -2  10   1       54.02       54.28     15.03 o
  -1  10   1      689.35      685.41     19.63 o
   0  10   1      166.38      171.55     18.40 o
   1  10   1       19.99       16.82     10.46 o
   2  10   1       44.27       49.13     11.34 o
   3  10   1       45.61       44.26     18.66 o
   4  10   1       31.25       29.77     11.22 o
   5  10   1      143.63      122.69     14.03 o
   6  10   1       29.14       25.08     14.23 o
  -7  11   1       54.32       51.95     15.84 o
  -6  11   1        2.75        9.05     22.50 o
  -5  11   1       16.00        0.21     21.66 o
  -4  11   1      453.52      516.05     30.71 o
  -3  11   1      228.69      258.36     24.41 o
  -2  11   1       31.79       34.13     12.29 o
  -1  11   1        2.18        0.00     15.58 o
   0  11   1       39.64       74.37     19.08 o
   1  11   1       27.65       38.70     18.47 o
   2  11   1       29.29        0.00     16.66 o
   3  11   1      101.26       84.06     19.91 o
   4  11   1        2.35        0.00     19.86 o
   5  11   1       40.62       25.55     21.91 o
  -5  12   1        3.21        5.39     19.67 o
  -4  12   1        6.91        9.48     21.42 o
  -3  12   1      280.56      309.77     26.35 o
  -2  12   1       19.57       14.12     17.59 o
  -1  12   1       23.87       22.54     17.21 o
   0  12   1       11.45       15.09     17.41 o
   1  12   1        8.27       14.24     18.75 o
   2  12   1      195.60      216.59     24.82 o
   3  12   1       13.88        1.82     18.98 o
   4  12   1        1.47        7.97     21.61 o
  -1  13   1        1.64        1.40     18.49 o
   0  13   1       17.17       18.92     19.04 o
   1  13   1       61.34       65.53     21.00 o
  -1 -13   2      129.71      133.64     26.30 o
   0 -13   2       37.72       42.68     24.47 o
   1 -13   2       18.19       16.99     14.86 o
   2 -13   2       97.78      108.21     21.50 o
  -4 -12   2       91.95       81.55     14.57 o
  -3 -12   2      132.47      134.05     25.74 o
  -2 -12   2       58.98       56.35     20.46 o
  -1 -12   2      275.09      269.34     25.27 o
   0 -12   2      382.64      418.67     19.74 o
   1 -12   2       25.31       27.31     13.37 o
   2 -12   2       92.31      122.61     22.71 o
   3 -12   2       63.49       55.30     19.97 o
   4 -12   2      219.92      233.99     29.01 o
   5 -12   2      189.26      160.67     27.09 o
  -6 -11   2       98.10       89.97     16.19 o
  -5 -11   2      192.90      199.57     17.08 o
  -4 -11   2      463.42      478.65     20.17 o
  -3 -11   2      352.00      346.86     17.06 o
  -2 -11   2      212.46      208.60     23.49 o
  -1 -11   2      249.67      280.99     15.60 o
   0 -11   2        3.12        0.00     11.64 o
   1 -11   2       28.32       26.36     14.11 o
   2 -11   2       93.64       73.05     14.15 o
   3 -11   2        0.55        0.00     20.18 o
   4 -11   2       50.44       47.21     22.90 o
   5 -11   2      103.04       96.38     22.32 o
   6 -11   2       43.53       42.28     24.90 o
  -7 -10   2       97.95       99.27     16.51 o
  -6 -10   2       12.64        3.40     15.21 o
  -5 -10   2       21.97       25.16     13.88 o
  -4 -10   2       35.92       39.27     13.65 o
  -3 -10   2      117.14       96.57     17.71 o
  -2 -10   2       80.91       85.35     11.69 o
  -1 -10   2      160.20      149.79     12.93 o
   0 -10   2      159.32      131.01     12.83 o
   1 -10   2       96.01       76.66     12.96 o
   2 -10   2       16.19        7.94     13.96 o
   3 -10   2      748.33      751.04     33.39 o
   4 -10   2      379.88      375.80     28.69 o
   5 -10   2       12.45       21.84     13.86 o
   6 -10   2        0.09        5.17     14.39 o
   7 -10   2        1.03        5.44     15.52 o
  -8  -9   2        2.81        6.18     22.41 o
  -6  -9   2      654.11      645.08     28.35 o
  -5  -9   2      235.66      237.42     24.43 o
  -4  -9   2      150.09      151.49     14.38 o
  -3  -9   2       31.70       39.09     11.44 o
  -2  -9   2      181.24      141.37      9.04 o
  -1  -9   2       91.47       84.73      7.90 o
   0  -9   2        0.24        1.00     12.15 o
   1  -9   2        8.49        1.43     10.81 o
   2  -9   2     1164.82     1094.53     26.69 o
   3  -9   2      141.15      118.54     19.39 o
   4  -9   2      830.65      856.22     24.75 o
   5  -9   2       32.03       22.62     14.65 o
   6  -9   2       39.91       31.87     10.15 o
   7  -9   2       92.78       77.64     16.12 o
   8  -9   2        0.97       10.29     14.80 o
  -9  -8   2        6.87       10.89     23.70 o
  -8  -8   2       22.72       18.26     18.34 o
  -7  -8   2      244.95      212.55     22.58 o
  -6  -8   2       54.15       38.50     15.67 o
  -5  -8   2      434.13      425.97     21.87 o
  -4  -8   2        8.41       14.13     10.11 o
  -3  -8   2       11.89        6.29      9.37 o
  -2  -8   2      107.35      101.14      8.19 o
  -1  -8   2      263.43      252.06      9.52 o
   0  -8   2       66.45       47.38      6.64 o
   1  -8   2       96.25      104.29     11.58 o
   2  -8   2      457.58      442.18     16.92 o
   3  -8   2     1105.61     1142.89     24.55 o
   4  -8   2      434.37      415.59     18.27 o
   5  -8   2       16.50        0.11     13.79 o
   6  -8   2        4.50        0.00      9.22 o
   7  -8   2       33.59       23.85     14.82 o
   8  -8   2       39.96       34.60     15.27 o
   9  -8   2        4.31        0.00     15.16 o
 -10  -7   2       27.49       29.21     21.86 o
  -9  -7   2       43.17       48.78     20.47 o
  -8  -7   2       75.83       46.52     18.26 o
  -7  -7   2      118.76      104.26     18.83 o
  -6  -7   2     1433.91     1427.42     37.01 o
  -5  -7   2       84.38       71.21     14.71 o
  -4  -7   2      181.18      168.25     15.75 o
  -3  -7   2       68.13       74.05      7.75 o
  -2  -7   2      327.38      334.78      9.66 o
  -1  -7   2      294.55      279.01      9.06 o
   0  -7   2     1017.47     1040.56     13.67 o
   1  -7   2      631.63      646.21     10.42 o
   2  -7   2      481.57      481.00     16.05 o
   3  -7   2     1297.97     1303.83     24.31 o
   4  -7   2      590.86      574.28     19.24 o
   5  -7   2       31.99       19.73      8.91 o
   6  -7   2     1020.42     1057.38     24.82 o
   7  -7   2      409.24      380.02     13.97 o
   8  -7   2        6.51        4.90     13.26 o
   9  -7   2       60.62       68.44     16.20 o
 -10  -6   2       28.89       27.38     21.29 o
  -9  -6   2      153.39      130.92     23.11 o
  -8  -6   2      100.75      111.14     20.07 o
  -7  -6   2       23.54       20.04     17.69 o
  -6  -6   2      156.21      144.66     17.93 o
  -5  -6   2      674.67      644.86     24.96 o
  -4  -6   2      156.45      147.23     14.09 o
  -3  -6   2      829.54      845.79     12.83 o
  -2  -6   2     1068.00     1010.76     15.69 o
  -1  -6   2      280.53      279.26      7.79 o
   0  -6   2     3917.59     4136.51     25.85 o
   1  -6   2    10966.71    11004.79    105.09 o
   2  -6   2      487.43      460.78     13.31 o
   3  -6   2       84.30       89.60     11.41 o
   4  -6   2        9.77       10.23     11.01 o
   5  -6   2      175.74      160.23     10.13 o
   6  -6   2        1.56        0.00      8.34 o
   7  -6   2       77.91       58.05     10.23 o
   8  -6   2      215.37      196.63     21.64 o
   9  -6   2        2.39        8.28     13.68 o
  10  -6   2      113.03      101.22     16.96 o
 -11  -5   2      270.40      295.75     30.66 o
 -10  -5   2       47.22       47.48     23.08 o
  -9  -5   2      267.68      255.15     25.34 o
  -8  -5   2     1253.69     1275.94     39.18 o
  -7  -5   2       62.61       65.29     17.34 o
  -6  -5   2        1.69        0.00     14.15 o
  -5  -5   2      127.73      125.20     15.68 o
  -4  -5   2      569.59      527.23     19.90 o
  -3  -5   2      154.55      145.08      6.11 o
  -2  -5   2      656.94      695.94      9.83 o
  -1  -5   2     2210.73     2383.23     20.29 o
   1  -5   2     1404.12     1432.49     12.19 o
   2  -5   2     1660.80     1584.77     21.51 o
   3  -5   2      310.61      296.83      7.91 o
   4  -5   2      511.90      509.65      8.04 o
   5  -5   2     1605.71     1613.88     20.91 o
   6  -5   2     1145.22     1150.84     15.66 o
   7  -5   2     1196.56     1208.57     19.68 o
   8  -5   2      336.74      299.69     17.29 o
   9  -5   2      145.64      144.74     16.61 o
  10  -5   2      188.10      175.38     17.61 o
 -11  -4   2       46.83       32.76     22.98 o
 -10  -4   2      128.54      114.24     23.36 o
  -9  -4   2      552.55      567.00     31.24 o
  -8  -4   2       60.68       59.68     18.56 o
  -7  -4   2      612.55      605.13     27.23 o
  -6  -4   2       24.24       22.54     14.61 o
  -5  -4   2      269.04      251.94     17.69 o
  -4  -4   2     2028.03     2180.91     33.49 o
  -3  -4   2     3595.30     3860.06     20.33 o
  -2  -4   2     1096.63     1055.24     26.38 o
  -1  -4   2     3607.12     3737.09     19.49 o
   1  -4   2     1224.70     1029.51     16.68 o
   2  -4   2      541.33      575.42      6.57 o
   3  -4   2     1082.18     1051.70     10.97 o
   4  -4   2     3334.46     3350.35     31.45 o
   5  -4   2      115.50      120.08      6.91 o
   6  -4   2       60.36       55.72      6.83 o
   7  -4   2      611.25      624.13     12.18 o
   8  -4   2       19.53       24.46      7.68 o
   9  -4   2        0.47        5.70      8.94 o
  10  -4   2        1.10        1.03     12.79 o
  11  -4   2      165.95      155.87     26.03 o
 -11  -3   2        8.34        9.85     18.10 o
 -10  -3   2      135.14      150.31     24.13 o
  -9  -3   2      219.61      207.36     23.34 o
  -8  -3   2      947.06      971.21     33.83 o
  -7  -3   2       30.89       30.98     16.95 o
  -6  -3   2      144.19      138.98     16.01 o
  -5  -3   2     4198.94     4358.35     49.30 o
  -4  -3   2     3765.02     3930.18     42.36 o
  -3  -3   2     2729.33     2833.52     32.25 o
  -2  -3   2     6759.93     6359.89     44.01 o
  -1  -3   2     3612.01     3548.84     43.08 o
   0  -3   2     4683.54     4823.48     22.65 o
   1  -3   2     1286.27     1349.50     16.08 o
   2  -3   2      428.20      470.45      7.52 o
   4  -3   2      828.45      853.71     10.81 o
   5  -3   2     2766.71     2730.96     26.29 o
   6  -3   2       23.06       23.82      6.46 o
   8  -3   2      880.82      880.57     17.33 o
   9  -3   2       74.07       63.34     10.21 o
  10  -3   2      185.91      168.22     12.23 o
  11  -3   2      159.78      153.75     16.64 o
 -12  -2   2       23.60       19.21     19.85 o
 -11  -2   2      284.56      251.27     24.40 o
 -10  -2   2      435.45      412.91     26.50 o
  -9  -2   2       54.73       68.19     20.05 o
  -8  -2   2      445.80      425.71     24.59 o
  -7  -2   2        8.30       14.25     15.91 o
  -6  -2   2     1402.00     1438.16     31.62 o
  -5  -2   2      410.56      372.99     17.65 o
  -4  -2   2     1316.25     1298.40     25.24 o
  -3  -2   2     1024.18     1084.05     21.16 o
  -2  -2   2     1723.79     1818.06     22.39 o
  -1  -2   2     6729.17     6785.89     36.71 o
   0  -2   2      750.18      809.63      7.75 o
   1  -2   2      731.92      814.93     16.57 o
   2  -2   2     2354.00     2565.33     19.98 o
   3  -2   2     7590.60     7677.62     31.85 o
   4  -2   2     5018.20     5057.18     50.79 o
   5  -2   2       11.41       26.15     10.30 o
   6  -2   2        3.97        5.11      7.01 o
   7  -2   2      631.36      619.75     16.31 o
   8  -2   2       37.88       41.59      9.56 o
   9  -2   2      177.03      152.26     12.53 o
  10  -2   2       54.80       48.72     17.82 o
  11  -2   2      233.44      218.13     23.03 o
 -12  -1   2        1.71        0.00     19.79 o
 -11  -1   2       55.73       60.24     18.97 o
 -10  -1   2      161.76      176.98     19.82 o
  -9  -1   2       74.05       81.58     13.01 o
  -8  -1   2      294.22      265.53     21.08 o
  -7  -1   2      839.73      848.06     27.29 o
  -6  -1   2     1702.16     1657.72     32.77 o
  -5  -1   2     5407.59     5694.18     51.67 o
  -4  -1   2     2725.74     2824.92     33.44 o
  -3  -1   2      533.51      562.54     17.28 o
  -2  -1   2     5099.48     5027.70     32.63 o
  -1  -1   2      570.51      572.33     11.08 o
   0  -1   2     1367.04     1404.16     19.70 o
   1  -1   2     7524.58     7828.04     78.70 o
   2  -1   2      304.78      305.07     13.46 o
   3  -1   2      377.27      357.85     12.89 o
   4  -1   2     1581.22     1651.02     19.57 o
   5  -1   2      508.47      502.96     12.53 o
   6  -1   2        4.37        2.59      7.54 o
   7  -1   2      264.55      247.04     11.67 o
   8  -1   2      290.53      280.26     15.45 o
   9  -1   2       11.21        6.11     16.10 o
  10  -1   2      181.82      145.49     22.03 o
  11  -1   2      286.58      304.09     25.65 o
 -12   0   2       34.27       37.83     19.47 o
 -11   0   2      129.99      103.91     18.85 o
 -10   0   2       68.92       48.53     15.69 o
  -9   0   2      490.12      433.15     23.01 o
  -8   0   2       64.51       49.76     14.13 o
  -7   0   2      903.15      885.26     27.12 o
  -6   0   2      447.18      433.29     18.49 o
  -5   0   2      184.04      190.14      9.26 o
  -4   0   2       14.40       25.03      9.91 o
  -3   0   2     1056.07     1029.47     17.36 o
  -2   0   2     1094.99     1071.80     15.52 o
   0   0   2       63.73       63.91      6.07 o
   1   0   2      822.32      845.26      9.99 o
   2   0   2     2297.51     2205.57     18.87 o
   3   0   2      436.41      524.79     17.42 o
   4   0   2       74.34       55.62     11.51 o
   5   0   2        0.44        0.37      6.23 o
   6   0   2      170.92      178.53      9.41 o
   7   0   2       89.99       87.17      8.98 o
   8   0   2       29.09       30.76     15.98 o
   9   0   2        1.40        0.00     18.06 o
  10   0   2       35.30       16.00     17.26 o
  11   0   2      207.01      232.93     27.09 o
 -11   1   2       63.49       45.12     15.55 o
 -10   1   2       97.83       96.42     15.68 o
  -9   1   2      103.14       85.62     15.59 o
  -8   1   2      783.76      748.47     15.83 o
  -7   1   2     3819.99     3832.85     30.15 o
  -6   1   2     1159.31     1239.90     16.63 o
  -4   1   2     2071.46     2134.79     17.47 o
  -3   1   2     1180.72     1173.53     17.23 o
  -2   1   2    10993.71    11148.24    155.04 o
  -1   1   2      955.95     1001.32      8.08 o
   0   1   2       93.04      107.67      9.28 o
   1   1   2     1467.68     1560.01     20.93 o
   2   1   2      420.63      479.79     16.88 o
   3   1   2     1523.10     1384.61     17.90 o
   4   1   2     2484.51     2671.26     38.06 o
   5   1   2      471.61      483.28     21.75 o
   6   1   2      652.75      652.13     13.71 o
   7   1   2      272.82      245.38     10.19 o
   8   1   2      197.13      219.96     21.76 o
   9   1   2      272.87      267.43     25.08 o
  10   1   2       37.76       26.88     18.56 o
  11   1   2       15.56       15.45     22.42 o
 -10   2   2        1.48        0.00     13.05 o
  -9   2   2       90.10       76.31      9.36 o
  -8   2   2      676.08      663.07     21.71 o
  -7   2   2       11.63        2.16      7.28 o
  -6   2   2      834.80      789.98     18.57 o
  -5   2   2      688.92      717.45     19.72 o
  -4   2   2     2629.31     2812.16     11.98 o
  -3   2   2     7302.96     7515.44     33.90 o
  -2   2   2      268.17      274.43     12.72 o
  -1   2   2        5.05        1.03      3.70 o
   0   2   2    29068.02    29449.16    239.09 o
   1   2   2     1500.00     1487.30     23.65 o
   2   2   2      976.83     1001.01     21.45 o
   3   2   2      634.32      679.30     14.89 o
   4   2   2      601.78      563.93     21.21 o
   5   2   2      777.68      766.73     26.40 o
   6   2   2        8.34       13.23      5.19 o
   7   2   2     1491.70     1480.00     38.85 o
   8   2   2      113.57       87.44     20.35 o
   9   2   2       39.99       23.48     18.14 o
  10   2   2      217.62      246.36     28.07 o
  11   2   2       15.89       21.55     23.24 o
 -12   3   2      286.40      276.35     31.10 o
 -11   3   2      185.01      162.29     26.64 o
 -10   3   2       17.52       13.05     11.60 o
  -9   3   2      264.08      289.21     19.31 o
  -8   3   2     1219.77     1183.51     19.23 o
  -7   3   2      949.89      958.91     14.12 o
  -6   3   2        2.31        0.14      5.66 o
  -5   3   2     1314.06     1328.96      9.74 o
  -4   3   2     2248.92     2243.86     17.14 o
  -3   3   2      576.09      500.07     11.86 o
  -2   3   2        0.49        0.00      7.07 o
   0   3   2      190.49      144.05      6.40 o
   1   3   2     1075.59     1029.68     20.47 o
   2   3   2     1600.62     1518.25     18.94 o
   3   3   2     1322.32     1310.71     20.01 o
   4   3   2      215.15      189.83     16.93 o
   5   3   2     2659.81     2784.33     45.95 o
   6   3   2     4606.98     4669.68     62.71 o
   7   3   2     1484.80     1444.11     40.18 o
   8   3   2      262.02      250.24     25.61 o
   9   3   2      379.09      383.43     28.08 o
  10   3   2       18.82       31.51     22.99 o
 -12   4   2       58.59       46.26     26.50 o
 -11   4   2       35.65       30.64     13.58 o
 -10   4   2      215.67      242.11     16.05 o
  -9   4   2      403.12      444.56     18.56 o
  -8   4   2      420.27      411.09     16.68 o
  -7   4   2      382.10      379.31     18.79 o
  -6   4   2       70.20       60.32      4.55 o
  -5   4   2      819.47      794.29     10.53 o
  -4   4   2     3002.16     3217.98     28.55 o
  -3   4   2     2875.61     2771.24     24.81 o
  -2   4   2     3714.57     3804.56     33.50 o
  -1   4   2      302.86      337.99      9.05 o
   1   4   2      141.12      155.10      8.19 o
   2   4   2      176.19      194.02      9.93 o
   3   4   2     2796.33     2922.51     29.53 o
   4   4   2     2046.48     2004.13     33.17 o
   5   4   2      473.67      480.77     24.58 o
   6   4   2        3.05       11.87     16.93 o
   7   4   2      293.80      263.46     24.65 o
   8   4   2       24.62       21.02     19.10 o
   9   4   2        2.71        6.59     21.50 o
  10   4   2      110.38      125.69     27.20 o
 -11   5   2       19.50       11.47     12.85 o
 -10   5   2        7.91       16.18     13.20 o
  -9   5   2     1227.59     1291.55     28.02 o
  -8   5   2     1630.80     1611.89     65.16 o
  -7   5   2      280.39      286.00     15.56 o
  -6   5   2      951.03      933.68     13.10 o
  -5   5   2      551.38      554.60     16.31 o
  -4   5   2     1498.71     1546.82     34.84 o
  -3   5   2     1317.88     1241.08     18.89 o
  -2   5   2      389.64      363.81      8.95 o
  -1   5   2      824.29      945.19      9.98 o
   0   5   2     1313.61     1381.23     13.27 o
   1   5   2      815.27      817.65      9.67 o
   2   5   2       23.87       26.23      8.26 o
   3   5   2        6.61        6.72      9.29 o
   4   5   2     5191.63     5137.40     42.93 o
   5   5   2     1399.66     1337.00     35.57 o
   6   5   2       23.92       22.76     18.21 o
   7   5   2      574.51      580.51     31.02 o
   8   5   2      178.09      164.53     23.25 o
   9   5   2       48.83       55.95     20.86 o
  10   5   2       23.65       16.20     20.95 o
 -11   6   2      221.40      227.18     18.99 o
 -10   6   2       97.31       92.14     15.83 o
  -9   6   2      492.11      452.17     20.75 o
  -8   6   2       18.31       20.21     12.64 o
  -7   6   2      454.24      454.39     18.61 o
  -6   6   2      745.76      729.36     16.70 o
  -5   6   2       45.87       50.41     11.55 o
  -4   6   2       79.66       81.04     11.42 o
  -3   6   2      498.87      511.47     15.16 o
  -2   6   2     1159.98     1197.22     18.54 o
  -1   6   2     2053.06     2086.19     15.27 o
   0   6   2      831.59      795.44      9.79 o
   1   6   2      843.99      852.82     10.60 o
   2   6   2     1695.52     1605.48     22.61 o
   3   6   2     9996.02     9959.83     89.13 o
   4   6   2      886.91      876.07     21.10 o
   5   6   2      256.12      238.23     21.37 o
   6   6   2      398.79      412.29     25.67 o
   7   6   2       91.05       72.08     19.65 o
   8   6   2       50.16       47.78     19.67 o
   9   6   2       55.23       54.30     21.53 o
 -10   7   2      146.53      151.74     17.61 o
  -9   7   2       66.27       43.23     13.53 o
  -8   7   2      589.06      557.18     21.69 o
  -7   7   2        3.00       12.57     13.57 o
  -6   7   2     1071.50     1115.62     26.47 o
  -5   7   2      914.89      954.94     22.45 o
  -4   7   2        8.20        9.73     11.28 o
  -3   7   2     1061.75     1121.02     30.67 o
  -2   7   2     1531.75     1575.14     14.97 o
  -1   7   2        2.66        5.11      4.27 o
   0   7   2      182.90      182.67      6.72 o
   1   7   2      422.23      426.67      8.91 o
   2   7   2      459.42      467.91     11.88 o
   3   7   2      953.03      933.05     20.49 o
   4   7   2     1886.31     1944.72     44.73 o
   5   7   2       58.42       36.02     16.04 o
   6   7   2       66.75       47.16     18.74 o
   7   7   2      352.59      380.96     28.74 o
   8   7   2        8.24        0.98     21.61 o
   9   7   2        0.92        0.00     20.87 o
 -10   8   2        5.72       20.19     15.23 o
  -9   8   2        1.09       11.86     15.29 o
  -8   8   2      139.35      131.00     17.13 o
  -7   8   2      108.00       87.11     15.34 o
  -6   8   2      207.90      204.36     15.74 o
  -5   8   2      346.04      337.34     17.37 o
  -4   8   2        3.74       13.74     11.49 o
  -3   8   2      576.76      598.24     26.43 o
  -2   8   2     1181.84     1171.05     14.09 o
  -1   8   2      600.14      613.02     12.13 o
   0   8   2       11.44        5.27      5.42 o
   1   8   2      594.20      564.58     10.27 o
   2   8   2     1092.36     1109.45     17.28 o
   3   8   2      168.18      170.17     10.60 o
   4   8   2      228.55      233.68     19.45 o
   5   8   2       50.31       37.90     17.61 o
   6   8   2      169.05      122.01     19.55 o
   7   8   2        6.23        0.00     20.05 o
   8   8   2        4.01        5.62     19.02 o
  -9   9   2      138.04      155.62     18.86 o
  -8   9   2        0.98        2.65     15.32 o
  -7   9   2       55.34       43.78     14.94 o
  -6   9   2       53.89       61.76     14.47 o
  -5   9   2      138.04      138.82     21.70 o
  -4   9   2       32.16       25.59     18.39 o
  -3   9   2       62.64       54.17      7.84 o
  -2   9   2      209.32      206.77      8.47 o
  -1   9   2      170.20      158.05      8.68 o
   0   9   2      176.77      158.62      8.90 o
   1   9   2      147.14      137.11      8.89 o
   2   9   2      389.41      390.89     12.46 o
   3   9   2        9.21        7.33      8.63 o
   4   9   2       62.56       41.99     16.02 o
   5   9   2       18.80        2.37     15.70 o
   6   9   2       50.82       46.38     19.94 o
   7   9   2       42.21       52.62     22.06 o
  -8  10   2      204.50      224.73     24.77 o
  -7  10   2       16.48       20.68     16.31 o
  -6  10   2       22.11       27.24     14.40 o
  -5  10   2       33.07       48.18     21.18 o
  -4  10   2       42.85       43.78     20.18 o
  -3  10   2       33.07       27.90     10.76 o
  -2  10   2      141.56      132.49     11.62 o
  -1  10   2      433.87      416.14     15.13 o
   0  10   2       99.69       88.44     11.01 o
   1  10   2      448.74      440.26     22.85 o
   2  10   2        4.41        1.52     11.51 o
   3  10   2      450.94      419.55     14.04 o
   4  10   2        9.16        6.59     11.68 o
   5  10   2       49.66       42.36     12.91 o
   6  10   2       16.19       14.98     13.96 o
  -7  11   2       37.37       38.30     23.53 o
  -6  11   2        0.52       10.56     20.90 o
  -5  11   2      156.17      152.88     25.71 o
  -4  11   2      347.24      352.14     22.71 o
  -2  11   2       13.09       11.51     16.62 o
  -1  11   2        2.51        4.49     14.97 o
   0  11   2      115.98       99.54     18.64 o
   1  11   2      119.27      113.11     13.14 o
   2  11   2      283.17      301.06     16.71 o
   3  11   2        0.32        0.00     18.53 o
   4  11   2        1.80        9.76     17.56 o
   5  11   2      358.52      413.22     29.82 o
  -1  12   2      124.44      140.07     20.75 o
   0  12   2      120.39      107.23     20.61 o
   1  12   2        4.97        2.01     17.93 o
   2  12   2       27.57       30.62     19.65 o
   3  12   2       64.24       48.59     19.95 o
  -1  13   2       28.89       16.96     20.69 o
   0  13   2      206.07      224.02     23.34 o
  -1 -13   3      166.36      186.82     28.30 o
   0 -13   3       42.86       46.25     23.99 o
   1 -13   3        3.67        0.00     15.11 o
  -4 -12   3       78.51       88.32     23.65 o
  -3 -12   3        4.26        3.90     22.26 o
  -2 -12   3        0.38        0.00     20.26 o
  -1 -12   3      251.15      239.20     26.12 o
   0 -12   3      136.39      146.97     15.34 o
   1 -12   3       11.88       12.71     13.33 o
   2 -12   3       80.08       66.78     20.54 o
   3 -12   3       42.28       34.54     22.66 o
   4 -12   3        2.63        0.21     23.09 o
  -6 -11   3       24.19       20.53     14.87 o
  -5 -11   3       18.87       15.86     14.98 o
  -4 -11   3        3.92        1.46     12.68 o
  -3 -11   3       97.00       96.90     13.59 o
  -2 -11   3      498.13      485.13     29.31 o
  -1 -11   3      156.97      143.83     13.85 o
   0 -11   3       95.52       77.88     13.31 o
   1 -11   3       22.62       10.02     11.99 o
   2 -11   3       68.76       51.73     18.71 o
   3 -11   3      175.64      162.57     22.46 o
   4 -11   3       27.52        4.68     20.33 o
   5 -11   3       88.05       75.61     23.26 o
   6 -11   3       79.22       66.31     24.24 o
  -7 -10   3       24.14       24.13     14.97 o
  -6 -10   3      104.46      111.26     25.18 o
  -5 -10   3        0.71        0.00     14.02 o
  -4 -10   3        4.43        0.00     12.21 o
  -3 -10   3        2.08        5.24     11.51 o
  -2 -10   3      109.11       89.94      8.83 o
  -1 -10   3      534.48      552.37     27.80 o
   0 -10   3        2.20        0.00     11.48 o
   1 -10   3      532.61      490.13     27.71 o
   2 -10   3      127.31      118.46     14.64 o
   3 -10   3      119.75       94.64     21.44 o
   4 -10   3        9.73        0.00     18.47 o
   5 -10   3       89.32      100.59     16.27 o
   6 -10   3       24.38       20.08     10.94 o
   7 -10   3       40.53       50.38     16.77 o
  -8  -9   3        4.08        8.70     21.70 o
  -7  -9   3      114.34      105.85     22.30 o
  -6  -9   3      342.07      384.77     19.45 o
  -5  -9   3       29.10       33.66     13.64 o
  -4  -9   3       99.72       81.20     13.14 o
  -3  -9   3      248.51      281.24     23.24 o
  -2  -9   3        8.84       12.47      7.21 o
  -1  -9   3      279.06      256.09     10.13 o
   0  -9   3      623.81      604.01     19.46 o
   1  -9   3       50.99       47.53     11.88 o
   2  -9   3        0.23        4.92     12.24 o
   3  -9   3      641.77      634.43     29.50 o
   4  -9   3      310.92      317.88     18.28 o
   5  -9   3      458.45      433.71     15.86 o
   6  -9   3      678.52      714.23     18.81 o
   7  -9   3       39.81       60.52     18.58 o
   8  -9   3       29.94       12.05     15.97 o
  -9  -8   3        8.39        0.00     21.90 o
  -8  -8   3       51.80       47.72     19.66 o
  -7  -8   3       23.20        5.14     20.63 o
  -6  -8   3      244.79      225.08     23.88 o
  -5  -8   3       84.65       77.29     17.23 o
  -4  -8   3       33.94       23.80     11.86 o
  -3  -8   3     1481.53     1577.73     18.83 o
  -2  -8   3      944.02      929.34     27.23 o
  -1  -8   3       36.62       28.87      6.90 o
   0  -8   3      391.73      401.41     10.59 o
   1  -8   3      186.84      183.08     13.70 o
   2  -8   3     1411.19     1406.28     26.11 o
   3  -8   3      209.25      201.44     15.29 o
   4  -8   3        0.73        0.00     13.29 o
   5  -8   3      408.40      392.97     14.63 o
   6  -8   3       15.93       21.54     10.12 o
   7  -8   3      216.41      232.23     28.56 o
   8  -8   3        0.11        0.00     14.77 o
   9  -8   3        7.06        9.60     16.14 o
 -10  -7   3      155.60      140.76     23.90 o
  -9  -7   3      190.53      213.58     26.40 o
  -8  -7   3      129.44       96.30     22.09 o
  -7  -7   3      154.93      150.52     23.12 o
  -6  -7   3      881.43      941.56     33.36 o
  -5  -7   3      389.48      378.88     23.64 o
  -4  -7   3     1408.18     1455.45     33.86 o
  -3  -7   3      329.29      307.46      9.52 o
  -2  -7   3     1058.18     1060.45     17.59 o
  -1  -7   3        5.91        1.98      6.22 o
   0  -7   3     1100.18     1118.93     14.50 o
   1  -7   3     1117.96     1104.80     13.31 o
   2  -7   3      204.00      186.12     13.47 o
   3  -7   3     1207.37     1205.40     24.16 o
   4  -7   3     1000.21     1048.01     25.25 o
   5  -7   3      820.08      859.81     17.77 o
   6  -7   3      884.32      886.12     20.42 o
   7  -7   3       13.70       10.45      9.85 o
   8  -7   3       24.10       11.59     14.24 o
   9  -7   3      211.88      211.98     19.04 o
 -10  -6   3       53.76       48.91     24.33 o
  -9  -6   3      293.50      225.75     25.27 o
  -8  -6   3        5.80       16.05     19.61 o
  -7  -6   3       41.43       51.57     20.89 o
  -6  -6   3      106.98       79.34     19.52 o
  -5  -6   3        0.30        0.63     15.21 o
  -4  -6   3      641.09      653.30     24.89 o
  -3  -6   3      661.53      613.82     11.04 o
  -2  -6   3       60.49       59.59      6.37 o
  -1  -6   3      392.87      419.30      9.56 o
   0  -6   3     5588.10     5731.52     73.35 o
   1  -6   3     8630.15     8793.71     99.87 o
   2  -6   3     1787.28     1823.37     20.67 o
   3  -6   3     2195.38     2228.08     39.75 o
   4  -6   3      141.87      128.83     10.17 o
   5  -6   3      425.07      422.61     13.33 o
   6  -6   3      168.55      150.98     10.84 o
   7  -6   3        5.70        5.99      9.98 o
   8  -6   3       16.94       11.97     13.54 o
   9  -6   3        1.91        4.42     14.38 o
  10  -6   3      234.78      220.61     19.02 o
 -11  -5   3      155.51      186.79     26.15 o
 -10  -5   3        7.24       17.44     20.52 o
  -9  -5   3      463.40      443.02     29.53 o
  -8  -5   3      309.45      334.99     26.20 o
  -5  -5   3     1042.31     1050.63     30.29 o
  -4  -5   3      274.39      263.51      7.22 o
  -2  -5   3     1372.92     1464.30     16.21 o
  -1  -5   3      417.74      365.71      8.65 o
   0  -5   3      963.81      930.50     11.57 o
   1  -5   3      458.54      421.38     10.58 o
   2  -5   3      176.74      183.62      8.48 o
   3  -5   3       91.32       88.06     10.92 o
   4  -5   3       50.59       46.73      5.81 o
   5  -5   3        5.23        6.40      5.47 o
   6  -5   3        2.85        4.87      8.77 o
   7  -5   3      697.76      710.95     22.54 o
   8  -5   3      464.70      492.15     16.03 o
   9  -5   3      398.51      405.06     19.74 o
  10  -5   3       85.33       83.20     15.87 o
 -11  -4   3      187.53      171.28     23.63 o
 -10  -4   3      547.55      534.73     31.71 o
  -9  -4   3      256.00      243.62     23.70 o
  -8  -4   3       97.78       87.32     19.67 o
  -5  -4   3      334.14      322.72     19.79 o
  -4  -4   3      261.97      260.32     16.38 o
  -3  -4   3      793.18      859.28     21.66 o
  -2  -4   3     5360.26     5615.31     33.56 o
  -1  -4   3     5594.19     5755.09     39.47 o
   0  -4   3      236.25      175.16      7.24 o
   1  -4   3     3167.66     3042.88     28.71 o
   2  -4   3       69.36       80.25     11.87 o
   4  -4   3     1608.67     1582.08     16.34 o
   5  -4   3       63.07       68.41      9.00 o
   6  -4   3       85.37       97.34      8.49 o
   7  -4   3      175.10      172.15      8.93 o
   9  -4   3        0.32        0.03     12.27 o
  10  -4   3        5.42        0.00     13.46 o
 -12  -3   3       39.51       33.76     23.30 o
 -11  -3   3       39.07       19.08     21.09 o
 -10  -3   3       16.01       32.15     19.47 o
  -9  -3   3       57.27       36.00     19.47 o
  -8  -3   3       31.70       39.20     18.72 o
  -7  -3   3      165.29      182.23     19.97 o
  -6  -3   3      383.51      393.02     21.55 o
  -5  -3   3       16.51        7.08     13.65 o
  -4  -3   3     1970.91     2121.58     32.99 o
  -3  -3   3     8096.97     8212.19     55.43 o
  -2  -3   3     3552.99     3343.13     32.87 o
  -1  -3   3      573.55      499.89     10.75 o
   0  -3   3      501.97      528.91     10.09 o
   1  -3   3      168.17      158.85      8.80 o
   3  -3   3     1182.26     1237.53     18.63 o
   4  -3   3      604.38      600.21      9.75 o
   5  -3   3       37.63       40.12      6.58 o
   6  -3   3      402.14      407.84     15.76 o
   7  -3   3      849.25      899.52     18.95 o
   8  -3   3      522.01      497.29     14.55 o
   9  -3   3       51.91       44.07      9.67 o
  10  -3   3       83.34       84.38     15.22 o
 -12  -2   3        1.56        4.29     21.36 o
 -11  -2   3      411.28      377.90     27.98 o
 -10  -2   3       17.42        1.17     17.07 o
  -9  -2   3       73.11       56.94     18.90 o
  -8  -2   3      733.89      711.94     28.36 o
  -7  -2   3      291.97      274.55     19.30 o
  -6  -2   3      560.16      590.48     21.92 o
  -5  -2   3       18.72       32.04     12.17 o
  -4  -2   3        0.55        1.01     11.68 o
  -3  -2   3       36.12       53.42     12.96 o
  -2  -2   3     2135.06     2101.24     28.80 o
  -1  -2   3     6607.96     6791.87     27.86 o
   0  -2   3     6804.38     6968.97     27.43 o
   1  -2   3     1650.56     1817.16     11.20 o
   2  -2   3      523.73      492.39     11.64 o
   3  -2   3      391.20      435.48      9.10 o
   4  -2   3     2894.53     3047.27     26.58 o
   5  -2   3       20.10       24.94      7.12 o
   6  -2   3        0.13        6.35      7.53 o
   7  -2   3        4.89        3.94      9.11 o
   8  -2   3      597.48      583.38     17.60 o
   9  -2   3       10.93       15.01      9.89 o
  10  -2   3       11.41        0.61     17.27 o
  11  -2   3      184.63      187.66     18.08 o
 -12  -1   3       81.64       61.17     18.52 o
 -11  -1   3       16.19        0.00     16.14 o
 -10  -1   3      141.20      131.17     20.06 o
  -9  -1   3      126.26      126.38     17.27 o
  -8  -1   3      312.59      304.50     20.92 o
  -7  -1   3     1807.16     1773.48     34.66 o
  -6  -1   3       38.28       32.81     13.18 o
  -5  -1   3     1318.56     1283.90     25.20 o
  -4  -1   3       29.29       21.43     11.77 o
  -3  -1   3     1899.87     1817.63     25.43 o
  -2  -1   3     1862.74     2067.30     30.85 o
  -1  -1   3     5507.94     5726.43     31.07 o
   0  -1   3     1313.12     1320.96      9.22 o
   1  -1   3     4736.23     5041.06     38.64 o
   3  -1   3       73.15       51.48     12.94 o
   4  -1   3      540.04      567.61     14.14 o
   5  -1   3      670.57      707.14     16.89 o
   6  -1   3     1386.48     1394.61     44.15 o
   7  -1   3      281.21      298.90     12.98 o
   8  -1   3      120.03      102.06     10.68 o
   9  -1   3        1.63        0.00     15.49 o
  10  -1   3      304.16      311.19     25.78 o
  11  -1   3       15.61       12.94     20.82 o
 -12   0   3       40.76       33.40     17.66 o
 -11   0   3      212.81      214.11     21.60 o
 -10   0   3       46.25       25.18     15.91 o
  -9   0   3      348.21      352.26     21.51 o
  -8   0   3      159.11      169.76     16.39 o
  -7   0   3      267.15      259.77     16.42 o
  -6   0   3      177.68      146.06     12.77 o
  -5   0   3       44.06       45.81     10.95 o
  -4   0   3     3005.62     3191.90     32.66 o
  -3   0   3      288.90      263.95     13.85 o
  -2   0   3    10527.63    11144.56    130.81 o
  -1   0   3     7310.82     7346.04    120.41 o
   0   0   3     5924.39     5791.08    134.52 o
   1   0   3     7821.45     8091.83     79.87 o
   2   0   3        5.86        2.97      7.65 o
   3   0   3      891.35      942.59     15.58 o
   4   0   3     1315.55     1467.71     28.96 o
   5   0   3       28.71       46.72     14.59 o
   6   0   3     1319.36     1392.29     50.84 o
   7   0   3      241.44      228.14     13.30 o
   8   0   3       38.02       24.50     17.84 o
   9   0   3      111.25      106.16     20.80 o
  10   0   3       98.20       96.40     22.78 o
  11   0   3      190.01      187.22     24.16 o
 -11   1   3      128.14      105.25     18.07 o
 -10   1   3      382.27      360.51     20.98 o
  -9   1   3      562.86      521.12     22.11 o
  -8   1   3      145.49      120.50     14.02 o
  -7   1   3     2237.76     2088.61     33.42 o
  -6   1   3      603.13      558.27     17.52 o
  -5   1   3     2449.41     2317.26     28.68 o
  -4   1   3     4226.30     4147.31     34.18 o
  -3   1   3      742.56      718.10     16.23 o
  -2   1   3     4368.63     4254.89    380.80 o
  -1   1   3       26.24       29.24      9.27 o
   0   1   3      352.76      337.96     13.66 o
   1   1   3      231.91      222.75     12.37 o
   2   1   3     2914.92     2896.94     33.40 o
   3   1   3      598.80      517.20     18.86 o
   4   1   3     1682.54     1714.07     32.60 o
   5   1   3     5250.84     5432.37     60.37 o
   6   1   3     1716.36     1722.98     44.89 o
   7   1   3      391.78      378.73     24.38 o
   8   1   3      427.15      438.86     26.35 o
   9   1   3      222.17      235.74     24.09 o
  10   1   3        5.05       10.15     21.65 o
 -10   2   3      156.84      168.43     16.82 o
  -9   2   3        0.56        0.00     11.69 o
  -8   2   3        4.78        9.29     10.61 o
  -7   2   3      106.26       97.81     11.49 o
  -5   2   3      133.71      136.16      9.70 o
  -4   2   3     3546.26     3561.79     23.84 o
  -3   2   3      166.47      129.22     10.84 o
  -2   2   3      195.28      200.93     10.71 o
  -1   2   3       16.85       29.10     13.08 o
   0   2   3    20209.99    20480.52    224.20 o
   1   2   3     4006.16     3919.05     36.61 o
   2   2   3     1557.14     1473.09     26.97 o
   3   2   3      420.65      420.67     13.63 o
   4   2   3     1512.35     1614.05     23.30 o
   5   2   3      120.95      105.34     17.93 o
   6   2   3       16.99       26.46     17.10 o
   7   2   3      289.33      298.44     24.61 o
   8   2   3       41.88       16.55     19.55 o
   9   2   3      264.89      291.84     27.72 o
  10   2   3      117.61      138.81     22.85 o
 -12   3   3      215.25      238.76     30.31 o
 -11   3   3        0.64        0.00     22.29 o
 -10   3   3      369.58      322.12     28.06 o
  -9   3   3     2063.57     2082.79     27.70 o
  -8   3   3      100.59       94.87      9.09 o
  -7   3   3      532.29      585.15     15.75 o
  -6   3   3      861.62      897.34     12.66 o
  -5   3   3     2479.93     2627.38     18.33 o
  -4   3   3     2645.64     2652.29     32.56 o
  -3   3   3      139.40      150.19     11.47 o
  -2   3   3      350.96      351.57     12.81 o
  -1   3   3     9952.74     9800.28    129.62 o
   0   3   3      226.40      224.24      6.79 o
   1   3   3     2017.85     2176.18     30.31 o
   2   3   3      190.28      198.11     14.16 o
   3   3   3     1507.15     1506.58     22.16 o
   4   3   3      158.26      180.87     12.32 o
   5   3   3      958.51      981.05     30.87 o
   6   3   3     2012.79     2163.20     46.24 o
   7   3   3      962.65      993.45     35.61 o
   8   3   3      466.56      506.37     30.40 o
   9   3   3      209.98      232.32     27.50 o
  10   3   3       42.74       37.13     20.59 o
 -12   4   3       47.61       31.05     25.26 o
 -11   4   3      293.59      319.95     29.18 o
 -10   4   3     1165.91     1265.65     42.52 o
  -9   4   3      557.24      540.63     19.44 o
  -8   4   3       73.12       66.96     11.87 o
  -7   4   3      226.35      224.85     20.47 o
  -6   4   3        7.51        9.54      3.36 o
  -5   4   3      844.66      935.09     17.98 o
  -4   4   3      698.45      729.96     15.12 o
  -3   4   3      902.63      879.51     20.49 o
  -2   4   3     1352.38     1480.71     17.15 o
  -1   4   3      994.29      885.32     11.92 o
   0   4   3     9218.75     9072.33     39.67 o
   1   4   3        8.63        6.02      7.67 o
   2   4   3      661.40      607.50     21.21 o
   3   4   3     3539.93     3686.33     75.21 o
   4   4   3      785.09      796.18     19.82 o
   5   4   3      794.87      796.42     30.30 o
   6   4   3      780.27      761.02     32.01 o
   7   4   3       29.25       24.63     20.43 o
   8   4   3        8.13        7.70     20.90 o
   9   4   3      117.18      107.90     23.40 o
  10   4   3        0.25        8.11     23.22 o
 -11   5   3       25.39       26.79     20.84 o
 -10   5   3       90.72       76.33     22.22 o
  -9   5   3      786.05      829.90     23.04 o
  -8   5   3      155.30      146.17     14.43 o
  -7   5   3       87.77       99.97     13.00 o
  -6   5   3      507.15      507.70     21.54 o
  -5   5   3      693.73      702.23     17.32 o
  -4   5   3      826.05      869.31     17.28 o
  -3   5   3     2311.59     2264.32     33.37 o
  -2   5   3     2309.15     2407.22     32.80 o
  -1   5   3      105.43       94.89      5.98 o
   0   5   3      105.92       99.60      6.31 o
   1   5   3      660.64      705.04     13.58 o
   2   5   3      468.55      472.65     14.70 o
   3   5   3      644.19      651.52     17.94 o
   4   5   3      340.92      326.61     30.39 o
   5   5   3       27.27       11.96     16.22 o
   6   5   3      233.40      253.86     23.40 o
   7   5   3       36.98       30.27     21.13 o
   8   5   3       30.17       31.62     20.53 o
   9   5   3       12.59        1.63     23.81 o
 -11   6   3       82.65       69.70     25.14 o
 -10   6   3       82.45       60.07     21.59 o
  -9   6   3      281.32      272.23     27.75 o
  -8   6   3       99.89       96.28     14.24 o
  -7   6   3      374.24      391.91     17.59 o
  -6   6   3       32.86       35.71     12.18 o
  -5   6   3        8.77       11.86     10.80 o
  -4   6   3     1535.37     1518.29     23.42 o
  -3   6   3      106.51      113.71     15.10 o
  -2   6   3     2157.07     2204.43     55.38 o
  -1   6   3      399.29      386.55      9.21 o
   0   6   3       29.23       30.10      6.43 o
   1   6   3      427.84      416.59      8.81 o
   2   6   3      585.14      581.10     16.62 o
   3   6   3     3153.01     3141.56     69.48 o
   4   6   3      206.45      204.63     14.90 o
   5   6   3      208.86      223.60     21.42 o
   6   6   3      163.52      134.99     22.21 o
   7   6   3      248.41      289.31     25.47 o
   8   6   3       43.09       19.23     22.77 o
   9   6   3        1.66        0.00     25.17 o
 -11   7   3       36.22       34.14     25.15 o
 -10   7   3        0.90        0.00     21.77 o
  -9   7   3        2.80        0.80     13.64 o
  -8   7   3       53.88       37.97     13.67 o
  -7   7   3        8.99        8.76     12.48 o
  -6   7   3      509.18      516.94     18.86 o
  -5   7   3      467.02      445.39     17.24 o
  -4   7   3       59.47       61.41     11.40 o
  -2   7   3        0.57        1.33      6.45 o
  -1   7   3      439.03      423.48     10.26 o
   0   7   3      772.42      777.21     10.98 o
   1   7   3      101.51       94.95      6.71 o
   2   7   3       71.76       67.20      8.33 o
   3   7   3        5.32        3.11     11.31 o
   4   7   3        2.70        6.22     11.16 o
   5   7   3        8.73        9.42     17.89 o
   6   7   3       22.78       22.51     19.54 o
   7   7   3        7.49       10.73     20.68 o
   8   7   3       43.90       37.98     21.63 o
 -10   8   3       96.84      112.88     26.70 o
  -9   8   3       77.25       75.73     15.91 o
  -8   8   3        4.08        8.65     14.85 o
  -7   8   3       44.85       52.81     14.24 o
  -6   8   3        2.35        9.10     12.74 o
  -5   8   3        3.07        3.79     12.35 o
  -4   8   3      252.75      253.78     22.12 o
  -3   8   3     1609.20     1593.68     34.24 o
  -2   8   3     2658.02     2758.33     50.30 o
  -1   8   3       37.36       39.04      8.14 o
   0   8   3      579.90      542.73     10.24 o
   1   8   3     1008.18     1031.12     13.57 o
   2   8   3       87.69       62.18      8.86 o
   3   8   3        0.66        4.63      8.58 o
   4   8   3        0.41        0.00     11.52 o
   5   8   3       40.49       16.45     16.87 o
   6   8   3      170.43      178.38     22.75 o
   7   8   3       99.74       96.88     23.25 o
   8   8   3       27.83       20.66     23.24 o
  -9   9   3       39.38       31.62     23.25 o
  -8   9   3      265.65      266.29     28.51 o
  -7   9   3       60.97       74.95     14.71 o
  -6   9   3       22.77       25.54     13.58 o
  -5   9   3      417.29      419.90     28.10 o
  -4   9   3      290.56      257.53     21.05 o
  -3   9   3        1.83        0.00      8.96 o
  -2   9   3      275.96      264.53     10.24 o
  -1   9   3       10.38        0.00      7.58 o
   0   9   3      254.59      237.43     10.20 o
   1   9   3      590.53      586.01     13.74 o
   2   9   3      441.14      468.27     13.67 o
   3   9   3        1.35        7.91      9.07 o
   4   9   3      110.08      110.55     10.96 o
   5   9   3      281.46      270.83     24.55 o
   6   9   3      132.59      134.57     23.15 o
   7   9   3       80.03       81.79     20.80 o
  -8  10   3        5.90       18.87     22.80 o
  -7  10   3      197.36      189.16     25.34 o
  -4  10   3      639.61      600.78     26.88 o
  -3  10   3      367.52      359.22     21.11 o
  -2  10   3       60.28       64.40      8.23 o
  -1  10   3      279.66      275.44     13.98 o
   0  10   3      748.80      699.72     19.03 o
   1  10   3      702.78      724.85     20.04 o
   2  10   3        0.79        0.00     11.27 o
   3  10   3       40.97       39.32      9.53 o
   4  10   3       17.37       23.10     12.44 o
   5  10   3        5.49       16.15     12.92 o
   6  10   3        1.77        1.00     12.85 o
  -5  11   3      684.46      652.22     29.72 o
  -4  11   3      140.99      141.81     19.72 o
  -2  11   3      184.58      218.26     20.94 o
  -1  11   3      100.55       90.92     17.98 o
   0  11   3       11.29       17.18     10.76 o
   1  11   3       45.27       49.55     11.97 o
   2  11   3      246.65      252.83     29.06 o
   3  11   3        1.06        2.66     12.48 o
   4  11   3       27.05       24.78     18.64 o
  -1  12   3      519.68      578.81     28.10 o
   0  12   3      107.28      133.84     19.14 o
   1  12   3       57.74       59.33     17.83 o
  -4 -12   4       31.77       27.52     23.48 o
  -3 -12   4        0.99        7.30     23.21 o
  -2 -12   4       43.18       34.06     20.52 o
  -1 -12   4       71.08       73.46     21.72 o
   0 -12   4        8.17        0.00     13.20 o
   1 -12   4       35.00       26.79     16.63 o
   2 -12   4      130.05      117.30     23.23 o
   3 -12   4        8.99        0.00     20.14 o
   4 -12   4        0.20        0.00     24.18 o
  -6 -11   4        3.73        0.81     14.63 o
  -5 -11   4        5.67        4.33     12.98 o
  -4 -11   4        2.09        0.00     12.54 o
  -3 -11   4       40.84       21.64     22.19 o
  -2 -11   4       88.35       65.62     21.79 o
  -1 -11   4       21.75       16.51     11.95 o
   0 -11   4       27.87       22.98     12.22 o
   1 -11   4        1.82        8.66     12.56 o
   2 -11   4      234.31      225.66     25.18 o
   3 -11   4      513.88      574.43     33.59 o
   4 -11   4       37.56       36.87     19.89 o
   5 -11   4      138.64      107.37     16.10 o
  -7 -10   4       34.14       44.71     16.36 o
  -6 -10   4      435.70      432.95     20.77 o
  -5 -10   4        1.20       10.52     12.68 o
  -4 -10   4       39.75       28.64     16.61 o
  -3 -10   4      138.84      138.40     13.76 o
  -2 -10   4      361.25      375.92     12.55 o
  -1 -10   4      363.75      357.72     16.71 o
   0 -10   4      121.17      130.90     14.31 o
   1 -10   4       48.45       42.74     13.19 o
   2 -10   4      380.23      380.61     26.28 o
   3 -10   4        2.11        0.00     17.23 o
   4 -10   4      126.48      136.23     23.29 o
   5 -10   4      626.87      655.64     24.50 o
   6 -10   4        1.04        8.43     12.11 o
  -8  -9   4      195.61      240.87     25.46 o
  -7  -9   4     1089.80     1119.22     39.42 o
  -6  -9   4       64.52       70.72     14.90 o
  -5  -9   4        3.88        1.95     12.96 o
  -4  -9   4      843.09      871.78     23.24 o
  -3  -9   4      254.60      247.78     14.95 o
  -2  -9   4      106.22       96.36      8.72 o
  -1  -9   4        5.21        1.82      7.00 o
   0  -9   4      277.56      264.78     14.97 o
   1  -9   4      142.94      114.51     13.77 o
   2  -9   4      758.99      772.01     22.82 o
   3  -9   4      359.76      333.50     24.99 o
   4  -9   4       13.38       30.68     13.85 o
   5  -9   4      513.72      509.69     16.98 o
   6  -9   4      606.97      655.31     19.02 o
   7  -9   4        0.97        0.55     16.40 o
  -9  -8   4       64.80       41.02     23.31 o
  -8  -8   4        8.09        7.94     20.58 o
  -7  -8   4        9.07        2.32     19.34 o
  -6  -8   4      224.04      239.30     22.60 o
  -5  -8   4      425.75      381.54     21.92 o
  -4  -8   4       31.50       35.07     12.17 o
  -3  -8   4     1510.81     1555.46     21.63 o
  -2  -8   4      252.82      255.41     15.67 o
  -1  -8   4     1149.25     1171.09     16.80 o
   0  -8   4     2722.61     2745.92     23.63 o
   1  -8   4     1110.11     1074.66     23.38 o
   2  -8   4      765.05      767.59     21.72 o
   3  -8   4      297.87      319.55     17.20 o
   4  -8   4     1890.28     1947.86     33.07 o
   5  -8   4      465.69      478.34     16.09 o
   6  -8   4      122.65      108.16     11.88 o
   7  -8   4        4.81        0.00     10.50 o
   8  -8   4       84.94       55.94     15.95 o
 -10  -7   4       30.58       12.29     24.20 o
  -9  -7   4      354.10      359.59     30.52 o
  -8  -7   4      321.36      340.14     26.58 o
  -7  -7   4       54.93       30.55     19.50 o
  -6  -7   4       73.93       75.34     19.01 o
  -5  -7   4      568.55      608.63     26.81 o
  -4  -7   4     2662.93     2797.94     33.39 o
  -3  -7   4      144.90      137.45      8.13 o
  -2  -7   4        0.57        0.00      6.43 o
  -1  -7   4     1183.58     1152.06     15.71 o
   0  -7   4       12.04       10.67      6.08 o
   1  -7   4      113.87       99.77     11.45 o
   2  -7   4     1004.07      963.33     21.56 o
   3  -7   4       10.92        4.06     12.04 o
   4  -7   4       33.91       25.80      9.93 o
   5  -7   4      297.41      293.97     13.34 o
   6  -7   4      206.10      227.69     12.72 o
   7  -7   4       61.53       54.10     11.30 o
   8  -7   4      160.42      142.24     16.77 o
   9  -7   4      258.66      261.73     19.90 o
 -11  -6   4      124.45      111.01     25.63 o
 -10  -6   4      368.70      324.66     27.93 o
  -9  -6   4      122.15      122.77     22.16 o
  -8  -6   4       96.86       80.82     22.50 o
  -7  -6   4      333.44      329.15     25.28 o
  -6  -6   4      596.21      526.79     26.57 o
  -5  -6   4       62.83       58.27     15.83 o
  -4  -6   4      435.24      418.59     10.80 o
  -3  -6   4      248.51      253.54      8.96 o
  -2  -6   4        8.85       13.91      6.21 o
  -1  -6   4      593.59      555.26     11.12 o
   0  -6   4     3987.03     4032.54     33.37 o
   1  -6   4     1115.78     1089.76     20.68 o
   2  -6   4      619.16      595.05     17.18 o
   3  -6   4     2479.07     2446.24     52.16 o
   4  -6   4       29.57       23.51      9.12 o
   5  -6   4        1.91        4.59      9.33 o
   6  -6   4       18.73       19.13      9.79 o
   7  -6   4      179.26      165.12     12.38 o
   8  -6   4       44.31       23.15     13.64 o
   9  -6   4        2.93        0.00     14.62 o
 -11  -5   4        1.61        0.00     20.60 o
 -10  -5   4       12.62        0.00     19.99 o
  -9  -5   4      215.45      182.86     23.25 o
  -8  -5   4        3.65        6.78     19.17 o
  -7  -5   4      260.02      260.96     22.33 o
  -6  -5   4      899.92      887.72     30.51 o
  -5  -5   4     1134.36     1093.63     29.75 o
  -4  -5   4      379.14      368.50     19.50 o
  -3  -5   4      578.61      607.90     15.05 o
  -2  -5   4     1056.83     1056.24     17.50 o
  -1  -5   4       56.28       51.11      7.59 o
   0  -5   4      780.35      767.78     14.40 o
   1  -5   4       18.76       30.37      8.26 o
   2  -5   4      422.68      422.65     18.78 o
   3  -5   4       16.03        9.14      4.96 o
   4  -5   4        1.38        5.36      5.58 o
   5  -5   4      921.08      851.88     24.39 o
   6  -5   4       92.89       91.55     10.98 o
   7  -5   4      740.10      728.83     17.65 o
   8  -5   4      145.73      119.84     12.13 o
   9  -5   4      111.12       99.74     15.22 o
  10  -5   4        0.72        0.00     14.24 o
 -11  -4   4       19.65       13.27     22.35 o
 -10  -4   4       35.82       28.46     19.66 o
  -9  -4   4       37.44       36.13     19.57 o
  -8  -4   4      112.89      109.97     20.95 o
  -7  -4   4      532.02      591.01     27.45 o
  -6  -4   4       44.01       34.12     15.56 o
  -5  -4   4      452.77      460.66     21.86 o
  -4  -4   4      323.07      303.36      7.89 o
  -3  -4   4       84.54      102.23     12.42 o
  -2  -4   4     2187.57     2164.18     21.86 o
  -1  -4   4      973.55     1046.94     15.14 o
   0  -4   4      708.56      729.83     12.45 o
   1  -4   4     1029.80     1044.89     19.49 o
   2  -4   4      419.63      463.32     14.00 o
   3  -4   4       84.55       80.23      9.84 o
   4  -4   4      617.82      605.68     10.51 o
   5  -4   4      482.43      474.13     10.79 o
   6  -4   4      624.83      615.06     12.57 o
   8  -4   4      439.68      403.29     12.21 o
   9  -4   4        0.63        0.81     12.23 o
  10  -4   4        5.60        0.00     13.60 o
 -12  -3   4       10.34        5.52     21.05 o
 -11  -3   4       29.83       23.46     19.14 o
 -10  -3   4        9.10        7.14     18.15 o
  -9  -3   4       21.27       14.20     17.06 o
  -8  -3   4      254.49      256.95     22.80 o
  -7  -3   4       15.79       32.12     16.94 o
  -6  -3   4      146.79      124.26     16.80 o
  -5  -3   4       93.25       97.09     13.66 o
  -3  -3   4     2984.63     3000.80     17.27 o
  -2  -3   4     2806.05     2993.67     23.58 o
  -1  -3   4       70.20       61.63      7.89 o
   0  -3   4      192.49      188.76     12.86 o
   1  -3   4        5.80        1.90      2.82 o
   2  -3   4      898.95      886.04     16.92 o
   3  -3   4      109.80      103.97      9.51 o
   4  -3   4     1329.88     1334.90     17.69 o
   5  -3   4        1.00        3.06      6.52 o
   6  -3   4      863.52      882.79     14.37 o
   7  -3   4     2325.11     2220.18     22.23 o
   8  -3   4       17.31       13.95      9.15 o
   9  -3   4        4.86       13.76      9.49 o
  10  -3   4       51.48       65.35     15.39 o
 -12  -2   4        6.60        0.37     17.86 o
 -11  -2   4        1.27        0.00     19.53 o
 -10  -2   4      155.42      148.74     20.03 o
  -9  -2   4      108.36      104.68     18.75 o
  -8  -2   4      135.78      103.30     17.43 o
  -7  -2   4     1414.48     1378.18     32.58 o
  -6  -2   4      369.51      379.74     19.46 o
  -5  -2   4     1877.80     1827.34     31.94 o
  -4  -2   4       50.69       41.40     12.47 o
  -3  -2   4      661.71      689.07     31.00 o
  -2  -2   4     2376.07     2408.57     16.67 o
  -1  -2   4     2602.58     2799.06     41.21 o
   0  -2   4     3762.96     4223.47     22.54 o
   1  -2   4      666.29      804.80      8.97 o
   3  -2   4        1.77        0.00      8.34 o
   4  -2   4     1163.51     1143.72     24.28 o
   5  -2   4       90.47       93.11     11.08 o
   6  -2   4      998.42     1026.11     17.20 o
   7  -2   4       49.67       40.55     10.20 o
   8  -2   4      781.28      771.09     34.43 o
   9  -2   4        0.16        9.33     15.21 o
  10  -2   4      165.48      177.87     16.64 o
 -12  -1   4        0.29        3.36     19.29 o
 -11  -1   4       67.83       53.91     17.53 o
 -10  -1   4       76.78       56.10     16.51 o
  -9  -1   4        2.12        0.00     15.28 o
  -8  -1   4     4718.13     4640.57     57.33 o
  -7  -1   4     2245.62     2118.44     37.92 o
  -6  -1   4      749.72      721.26     22.13 o
  -5  -1   4     2049.65     2073.87     31.38 o
  -4  -1   4        6.15        9.50     10.64 o
  -3  -1   4     2839.13     2793.86     56.88 o
  -2  -1   4      563.84      567.23     10.47 o
  -1  -1   4      977.79     1044.84     13.23 o
   0  -1   4      668.64      756.02     12.30 o
   1  -1   4      988.87      963.74      9.83 o
   2  -1   4     5682.39     5937.50     92.47 o
   4  -1   4     1633.77     1733.30     34.82 o
   5  -1   4     3681.81     3637.65     44.46 o
   6  -1   4     1591.41     1589.23     24.33 o
   7  -1   4       99.22      104.79     10.91 o
   8  -1   4       37.60       36.82     10.11 o
   9  -1   4       89.28       78.44     19.74 o
  10  -1   4      209.74      198.27     25.06 o
 -12   0   4       20.68       30.93     16.70 o
 -11   0   4      205.50      179.13     21.28 o
 -10   0   4       65.05       46.55     16.84 o
  -9   0   4      414.88      398.70     21.54 o
  -8   0   4      471.99      446.19     21.16 o
  -7   0   4     2688.53     2740.64     39.97 o
  -6   0   4      127.97      146.69     13.75 o
  -5   0   4      403.98      347.96     15.02 o
  -4   0   4      280.19      245.75     13.55 o
  -3   0   4        3.29       24.16     12.37 o
  -2   0   4     5108.64     5049.01     19.49 o
  -1   0   4     8906.71     8766.34     84.29 o
   0   0   4     2880.98     2931.96     31.00 o
   1   0   4     6087.87     6007.31     30.82 o
   2   0   4      334.36      323.76     11.44 o
   3   0   4     4198.39     4514.95    104.55 o
   4   0   4     5020.89     5270.22     55.66 o
   5   0   4      367.03      346.47     21.01 o
   6   0   4        1.70        6.99     14.80 o
   7   0   4        8.93        6.98      8.29 o
   8   0   4       56.26       52.94     19.05 o
   9   0   4      102.45       93.31     19.82 o
  10   0   4       75.88       85.54     20.88 o
 -12   1   4        5.13        6.13     15.20 o
 -11   1   4       98.80       69.93     16.67 o
 -10   1   4      521.59      502.49     23.48 o
  -9   1   4     1119.20     1156.02     30.23 o
  -8   1   4     2114.58     2104.07     36.70 o
  -7   1   4     1023.53     1013.30     24.88 o
  -6   1   4      425.69      439.94     16.48 o
  -5   1   4     6128.25     6245.18     47.73 o
  -4   1   4      914.79      769.08     17.29 o
  -3   1   4      307.26      284.44      5.98 o
  -2   1   4     2082.21     2186.17     48.01 o
  -1   1   4     1302.42     1255.34     23.90 o
   0   1   4       20.47       26.79      9.10 o
   1   1   4        2.19        4.35     11.17 o
   2   1   4      370.32      390.86     16.06 o
   4   1   4     2651.43     2794.85     33.38 o
   5   1   4     2213.32     2351.28     43.52 o
   6   1   4      638.58      622.19     27.82 o
   7   1   4       11.56       22.17     18.26 o
   8   1   4      499.26      577.68     30.03 o
   9   1   4      252.92      257.90     26.59 o
  10   1   4       63.12       65.71     23.34 o
 -10   2   4     1121.46     1089.59     30.44 o
  -9   2   4       30.72       20.66     12.27 o
  -8   2   4       18.57       25.59     11.24 o
  -7   2   4       89.17       72.23     11.56 o
  -6   2   4      219.89      229.24     12.81 o
  -5   2   4        7.35        3.28      8.42 o
  -4   2   4     1473.95     1337.40     21.23 o
  -2   2   4      530.54      547.51      9.76 o
  -1   2   4     4021.19     4065.18     36.47 o
   0   2   4     3258.30     3397.72     59.31 o
   1   2   4     3239.21     3333.84     36.36 o
   2   2   4     9971.19    10205.76     68.62 o
   3   2   4     1262.97     1219.12     28.47 o
   5   2   4      258.57      211.28     19.97 o
   6   2   4      241.39      233.74     22.05 o
   7   2   4      156.84      154.66     22.56 o
   8   2   4       30.81       28.46     19.08 o
   9   2   4       29.12       37.64     19.65 o
  10   2   4        0.22        0.00     19.70 o
 -12   3   4       22.77       44.32     24.69 o
 -11   3   4       17.07       21.12     22.01 o
 -10   3   4      388.22      362.68     26.31 o
  -9   3   4      452.67      475.26     17.54 o
  -8   3   4      366.92      366.78     19.79 o
  -7   3   4      343.66      330.65     11.81 o
  -6   3   4      812.56      828.90     14.69 o
  -5   3   4      432.14      406.50     21.03 o
  -4   3   4      383.21      359.50     14.57 o
  -2   3   4     1564.60     1502.24     15.53 o
  -1   3   4     3306.43     3178.12     16.63 o
   0   3   4        1.00        4.03      3.98 o
   1   3   4      276.01      259.76     14.35 o
   2   3   4       15.18        1.77     13.08 o
   3   3   4      861.80      887.81     26.83 o
   4   3   4      776.74      807.78     20.51 o
   5   3   4       48.95       61.16     18.12 o
   6   3   4        1.09        1.10     19.29 o
   7   3   4      103.66      104.40     21.32 o
   8   3   4      669.26      681.96     34.67 o
   9   3   4       53.78       43.58     22.35 o
  10   3   4       18.34        5.08     20.27 o
 -12   4   4       81.86       60.58     25.89 o
 -11   4   4      362.31      310.16     26.96 o
 -10   4   4      362.87      389.71     26.74 o
  -9   4   4       73.91       80.49     20.46 o
  -8   4   4      512.51      657.36     28.67 o
  -7   4   4     1178.87     1156.10     37.61 o
  -6   4   4       53.83       64.39     14.02 o
  -5   4   4       30.64       30.36     11.96 o
  -4   4   4       21.56       27.16      9.87 o
  -3   4   4      335.88      351.02     14.12 o
  -2   4   4      281.08      286.42     16.37 o
  -1   4   4      619.46      644.10     52.29 o
   0   4   4     3733.42     3738.12     20.09 o
   1   4   4      357.41      365.93     18.13 o
   2   4   4     5002.36     4953.03     54.40 o
   3   4   4        1.80        0.11     10.76 o
   4   4   4      611.22      619.05     19.16 o
   5   4   4      297.23      334.80     24.24 o
   6   4   4      235.90      201.19     23.32 o
   7   4   4        7.38        8.99     19.14 o
   8   4   4       24.66       18.17     19.74 o
   9   4   4       47.44       45.77     24.62 o
 -12   5   4        0.46        0.00     23.88 o
 -11   5   4        5.93       16.77     23.12 o
 -10   5   4       10.59        7.90     19.67 o
  -9   5   4        8.37        3.59     18.95 o
  -8   5   4       37.78       25.12     17.90 o
  -7   5   4      274.27      311.91     21.20 o
  -6   5   4      192.89      215.24     17.77 o
  -5   5   4      194.11      204.16     16.89 o
  -4   5   4      211.21      237.98     15.82 o
  -3   5   4     4103.88     4349.63     32.27 o
  -2   5   4     1296.15     1227.39     25.99 o
  -1   5   4      828.32      796.38     13.57 o
   0   5   4      328.79      290.73      8.02 o
   1   5   4       71.12       81.45     14.69 o
   2   5   4       28.28       11.97     14.24 o
   3   5   4     1677.62     1615.34     26.72 o
   4   5   4      271.47      263.30     16.31 o
   5   5   4       94.02       79.96     14.24 o
   6   5   4      451.71      485.54     29.24 o
   7   5   4      227.38      243.02     24.86 o
   8   5   4       68.48       41.93     22.00 o
   9   5   4        9.87        5.11     24.69 o
 -11   6   4       21.17       19.09     20.88 o
 -10   6   4        3.21        0.00     21.43 o
  -9   6   4        0.35        0.00     17.96 o
  -8   6   4       30.15       31.07     17.42 o
  -7   6   4        1.58        0.00     15.13 o
  -6   6   4     1329.85     1349.51     34.32 o
  -5   6   4      111.42       80.99     14.67 o
  -4   6   4      244.14      236.49     17.00 o
  -3   6   4      418.18      408.37     20.73 o
  -2   6   4     1713.28     1797.44     50.28 o
  -1   6   4       16.72       14.68      5.90 o
   0   6   4       88.91       82.35      7.09 o
   1   6   4       52.67       60.00      7.43 o
   2   6   4       26.01       15.93     11.03 o
   3   6   4       16.84       12.92     11.74 o
   4   6   4      129.24      113.39     13.97 o
   5   6   4      313.19      296.81     21.87 o
   6   6   4        6.88       20.38     19.06 o
   7   6   4      404.73      457.46     31.88 o
   8   6   4        0.31        0.00     19.63 o
 -11   7   4       37.15       52.18     21.14 o
 -10   7   4       48.51       27.56     19.21 o
  -9   7   4      218.78      202.40     24.62 o
  -8   7   4      478.45      548.15     28.59 o
  -7   7   4      464.61      458.43     26.36 o
  -6   7   4      226.63      235.09     20.84 o
  -5   7   4      553.33      530.81     24.18 o
  -4   7   4      829.39      827.49     26.85 o
  -3   7   4      289.74      270.42     18.80 o
  -2   7   4       58.88       75.30      7.21 o
  -1   7   4       81.47       78.33      7.29 o
   0   7   4       84.53       73.32      7.65 o
   1   7   4     1046.37     1047.90     15.86 o
   2   7   4       58.94       54.65      8.39 o
   3   7   4       16.35       15.44     12.38 o
   4   7   4      409.32      434.80     18.91 o
   5   7   4      256.67      264.55     24.99 o
   6   7   4      270.94      298.71     25.99 o
   7   7   4       33.97       22.85     22.25 o
   8   7   4       42.31       17.21     23.66 o
 -10   8   4        3.58        0.00     23.23 o
  -9   8   4      246.16      221.50     26.13 o
  -8   8   4      163.09      182.26     23.21 o
  -7   8   4       37.05       42.51     18.64 o
  -6   8   4        3.52       22.04     17.87 o
  -5   8   4        0.40        8.21     16.25 o
  -4   8   4       29.99       42.09     16.07 o
  -3   8   4     1458.81     1420.09     33.58 o
  -2   8   4      593.21      614.74     12.97 o
  -1   8   4     1261.85     1187.59     16.68 o
   0   8   4     2536.91     2533.61     20.01 o
   1   8   4      152.87      170.02     11.70 o
   2   8   4       37.72       33.32      8.38 o
   3   8   4      517.68      537.79     14.78 o
   4   8   4      120.08      131.54     15.31 o
   5   8   4       17.87        2.89     16.88 o
   6   8   4       36.75       32.91     19.22 o
   7   8   4        4.28       18.25     22.77 o
  -9   9   4      375.72      382.70     31.19 o
  -8   9   4      602.95      554.83     31.03 o
  -7   9   4        0.96        5.53     20.19 o
  -6   9   4      656.12      713.57     31.91 o
  -4   9   4      196.33      157.02     19.99 o
  -3   9   4       37.61       28.14      9.65 o
  -2   9   4      271.15      269.49     14.64 o
  -1   9   4       80.58       71.18      8.48 o
   0   9   4       14.09       10.53      6.23 o
   1   9   4       97.65       88.91      8.79 o
   2   9   4       41.83       33.54      9.28 o
   3   9   4      123.92      114.52     10.89 o
   4   9   4      905.47      924.60     19.80 o
   5   9   4      529.47      539.49     30.90 o
   6   9   4      117.31      129.22     24.66 o
  -8  10   4       45.78       26.98     19.78 o
  -7  10   4       29.95       32.44     21.95 o
  -5  10   4      481.91      466.36     27.69 o
  -4  10   4      500.70      530.97     17.54 o
  -3  10   4        4.34       17.84     10.06 o
  -2  10   4      235.58      236.31     10.66 o
  -1  10   4      591.79      595.40     14.42 o
   0  10   4      389.79      425.38     16.16 o
   1  10   4      332.21      347.84     15.96 o
   2  10   4       60.44       56.78      9.32 o
   3  10   4      236.80      222.89     12.89 o
   4  10   4      157.09      137.23     15.66 o
   5  10   4        7.63       13.73     18.83 o
  -6  11   4      495.08      555.20     30.26 o
  -5  11   4      774.19      757.16     32.51 o
  -4  11   4        0.59        9.06     16.93 o
  -1  11   4       26.77       18.46     15.99 o
   0  11   4       59.41       59.48     16.95 o
   1  11   4       20.69       11.30     16.60 o
   2  11   4       47.93       32.80     20.52 o
   3  11   4        3.31       11.37     19.05 o
   2  12   4      116.69      128.76     24.27 o
  -4 -12   5       16.90        2.91     25.85 o
  -3 -12   5      114.24      136.13     27.01 o
  -2 -12   5      194.69      254.90     28.84 o
  -1 -12   5       32.26       23.67     12.89 o
   0 -12   5       27.72       13.54     14.47 o
   1 -12   5      626.04      707.94     25.97 o
   2 -12   5      291.59      318.50     27.31 o
   3 -12   5       43.18       48.61     22.83 o
  -6 -11   5        7.15       14.79     15.07 o
  -5 -11   5       70.88       70.34     14.57 o
  -4 -11   5      126.46      103.41     15.42 o
  -3 -11   5        9.50        0.78     22.29 o
  -2 -11   5       18.41       33.05     22.55 o
  -1 -11   5       15.51       11.40     11.78 o
   0 -11   5        9.20       17.89     13.02 o
   1 -11   5        5.81       17.53     13.37 o
   2 -11   5      403.22      434.69     28.31 o
   3 -11   5       73.94       79.04     23.35 o
   4 -11   5        5.22        9.99     21.77 o
   5 -11   5      150.83      156.60     18.65 o
  -7 -10   5       17.59       24.30     16.26 o
  -6 -10   5        1.82       18.81     15.17 o
  -5 -10   5        0.20        0.00     13.31 o
  -4 -10   5      362.61      359.22     17.97 o
  -3 -10   5       83.36       86.58     13.33 o
  -2 -10   5      173.67      184.48     13.76 o
  -1 -10   5      724.56      703.03     20.96 o
   0 -10   5      794.38      806.74     22.92 o
   1 -10   5      406.11      408.30     18.98 o
   2 -10   5      445.89      481.67     27.71 o
   3 -10   5        4.92        0.00     18.91 o
   4 -10   5      311.89      322.61     27.65 o
   5 -10   5      181.74      169.74     13.80 o
   6 -10   5        0.30        6.07     11.43 o
  -8  -9   5      143.06      130.99     23.70 o
  -7  -9   5      527.38      577.47     23.49 o
  -6  -9   5       43.28       32.66     13.63 o
  -5  -9   5      802.47      870.21     24.01 o
  -4  -9   5      372.43      371.57     18.08 o
  -3  -9   5       48.65       48.40      8.20 o
  -2  -9   5     1227.49     1256.74     19.16 o
  -1  -9   5      757.19      776.93     15.33 o
   0  -9   5      103.51       90.75     13.16 o
   1  -9   5        8.87       12.78     12.65 o
   2  -9   5       96.32       84.43     18.42 o
   3  -9   5        4.47        7.01     17.37 o
   4  -9   5       11.16        1.09     10.90 o
   5  -9   5      804.67      821.50     28.57 o
   6  -9   5       43.94       31.60     11.76 o
   7  -9   5        3.81        0.00     15.37 o
  -9  -8   5      117.70       86.18     21.68 o
  -8  -8   5       52.54       35.10     19.97 o
  -7  -8   5       18.80       23.82     18.88 o
  -6  -8   5        0.53        0.57     16.56 o
  -5  -8   5      139.45      131.39     14.24 o
  -4  -8   5       45.80       47.98     12.57 o
  -3  -8   5      134.66      106.41      8.87 o
  -2  -8   5       28.00       20.74      7.56 o
  -1  -8   5     2505.04     2568.78     28.37 o
   0  -8   5     1464.68     1433.26     27.79 o
   1  -8   5       52.43       29.61     12.35 o
   2  -8   5       58.05       48.53     18.30 o
   3  -8   5      183.42      175.33     15.03 o
   4  -8   5      656.45      652.95     17.61 o
   5  -8   5       54.05       63.81     10.96 o
   6  -8   5       45.54       39.60     11.03 o
   7  -8   5      154.83      172.11     15.80 o
   8  -8   5       35.20       42.89     16.39 o
 -10  -7   5        7.32       11.14     19.93 o
  -9  -7   5      245.94      243.18     27.84 o
  -8  -7   5       15.39       11.10     19.50 o
  -7  -7   5       78.45       92.38     22.06 o
  -6  -7   5      282.40      291.90     23.79 o
  -5  -7   5      233.38      250.77     20.52 o
  -4  -7   5      133.43      141.54      8.36 o
  -3  -7   5        1.04        0.00      6.89 o
  -2  -7   5      785.07      777.24     14.25 o
  -1  -7   5      461.85      421.34     11.26 o
   0  -7   5      329.01      317.10     10.05 o
   1  -7   5       30.04       27.07     11.73 o
   2  -7   5      592.39      595.25     18.77 o
   3  -7   5      144.51      131.47     13.78 o
   4  -7   5        7.71        3.24      9.62 o
   5  -7   5      117.40      112.02     11.59 o
   6  -7   5        7.30        1.65     10.16 o
   7  -7   5       54.32       65.14     11.67 o
   8  -7   5       49.80       53.73     14.35 o
 -11  -6   5      141.85      136.41     27.72 o
 -10  -6   5      333.53      348.79     30.92 o
  -9  -6   5       10.13        0.00     19.17 o
  -8  -6   5       61.89       81.65     20.54 o
  -7  -6   5      367.61      367.74     25.71 o
  -6  -6   5       14.82       12.27     17.34 o
  -5  -6   5        8.76        0.00     14.56 o
  -4  -6   5       89.99      105.77     14.00 o
  -3  -6   5      117.83      120.72     12.25 o
  -2  -6   5      445.01      444.11     13.84 o
  -1  -6   5      657.18      611.85     17.52 o
   0  -6   5      204.86      211.05      9.85 o
   1  -6   5      124.21      108.25     16.94 o
   2  -6   5      363.20      386.99     15.49 o
   3  -6   5      184.53      196.96     11.00 o
   4  -6   5      553.07      516.14     14.71 o
   5  -6   5       50.69       55.30     10.24 o
   6  -6   5       32.50       28.30     10.46 o
   7  -6   5       11.80       18.07     11.08 o
   8  -6   5        2.75        6.69     10.61 o
   9  -6   5        0.47        6.26     15.88 o
 -11  -5   5        5.70        9.06     23.40 o
 -10  -5   5      215.21      209.34     26.14 o
  -9  -5   5       74.11       63.94     20.42 o
  -8  -5   5       33.62       30.39     19.09 o
  -7  -5   5        2.27        7.96     18.37 o
  -6  -5   5      645.78      698.17     28.39 o
  -5  -5   5       28.90       27.06     15.72 o
  -4  -5   5      642.68      599.51     22.44 o
  -3  -5   5      580.74      555.62     14.94 o
  -2  -5   5       41.41       42.53      8.82 o
  -1  -5   5        1.77        0.00      7.61 o
   0  -5   5      497.46      503.56     20.07 o
   1  -5   5      539.74      531.47     17.87 o
   2  -5   5        0.68        6.77     11.86 o
   3  -5   5     1328.11     1345.23     22.54 o
   4  -5   5      450.01      424.23     10.00 o
   5  -5   5       37.18       23.97      6.72 o
   6  -5   5      594.18      615.01     17.28 o
   7  -5   5      369.02      377.21     17.14 o
   8  -5   5       27.97       21.84     10.36 o
   9  -5   5       67.39       41.97     14.94 o
 -12  -4   5       46.32       47.65     23.84 o
 -11  -4   5        5.83        0.00     18.38 o
 -10  -4   5        5.25        5.37     19.32 o
  -9  -4   5        5.21        0.00     20.29 o
  -8  -4   5        1.05       12.98     19.19 o
  -7  -4   5      120.09      122.37     19.14 o
  -6  -4   5      120.73      119.64     18.27 o
  -5  -4   5      506.94      499.79     22.99 o
  -4  -4   5      335.21      321.39      9.88 o
  -3  -4   5     2767.73     2807.68     37.30 o
  -2  -4   5     1659.44     1765.44     37.31 o
  -1  -4   5      387.21      402.16     11.32 o
   0  -4   5      372.15      384.68     17.01 o
   1  -4   5     1623.49     1617.94     20.17 o
   2  -4   5     1221.32     1195.20     19.26 o
   3  -4   5      400.09      394.04     19.39 o
   4  -4   5     1067.67     1051.24     15.47 o
   5  -4   5      585.55      596.23     12.27 o
   6  -4   5       81.50       67.94      8.38 o
   7  -4   5      546.76      553.80     15.98 o
   8  -4   5       31.60       30.55     10.86 o
   9  -4   5       16.43       16.92     14.22 o
 -12  -3   5      102.11      104.41     23.41 o
 -11  -3   5      322.65      289.12     25.25 o
 -10  -3   5       19.65       16.14     17.42 o
  -9  -3   5      197.59      194.64     22.81 o
  -8  -3   5      719.21      644.63     28.52 o
  -7  -3   5      382.35      380.96     22.98 o
  -6  -3   5     1356.71     1365.19     32.11 o
  -5  -3   5      232.59      215.04     17.50 o
  -4  -3   5       27.68       26.17      5.54 o
  -3  -3   5     1733.83     1747.75     15.78 o
  -1  -3   5      413.90      403.06     17.91 o
   0  -3   5     2304.83     2250.07     21.32 o
   1  -3   5     2705.70     2677.60     21.31 o
   2  -3   5     2425.38     2487.21     24.64 o
   3  -3   5     1115.60     1074.35     18.47 o
   4  -3   5      690.76      689.71     24.91 o
   5  -3   5       18.05       17.23      8.50 o
   6  -3   5     1495.15     1560.89     18.79 o
   7  -3   5      749.78      749.45     17.45 o
   8  -3   5      125.02      120.89     10.64 o
   9  -3   5      690.45      724.97     18.62 o
  10  -3   5       80.10       72.73     24.97 o
 -12  -2   5      154.55      143.45     24.77 o
 -11  -2   5        3.55        3.33     19.76 o
 -10  -2   5       42.99       55.04     19.37 o
  -9  -2   5      636.87      628.20     27.72 o
  -8  -2   5      212.52      203.34     20.72 o
  -7  -2   5        7.82        3.07     15.36 o
  -6  -2   5      809.36      842.35     25.76 o
  -5  -2   5     2162.64     2214.38     35.54 o
  -4  -2   5      622.28      532.95     11.17 o
  -3  -2   5     6343.32     6728.25     30.97 o
  -2  -2   5     2823.18     2726.30     16.39 o
  -1  -2   5      133.76      141.32     11.14 o
   0  -2   5       17.81        3.98      4.66 o
   1  -2   5     8929.73     9104.42     58.27 o
   2  -2   5      166.60      189.62      6.89 o
   3  -2   5      287.46      281.10     12.29 o
   4  -2   5     2918.15     2743.32     66.13 o
   5  -2   5      783.01      726.13     15.16 o
   7  -2   5       35.52       27.88      8.94 o
   8  -2   5       15.03       21.57      9.43 o
   9  -2   5       46.59       39.97     14.61 o
  10  -2   5      346.86      343.87     20.09 o
 -12  -1   5        5.33       10.89     19.46 o
 -11  -1   5       75.48       85.33     19.88 o
 -10  -1   5       13.55        9.62     17.54 o
  -9  -1   5       35.58       49.05     17.12 o
  -8  -1   5     4276.72     4210.62     55.48 o
  -7  -1   5     1905.14     1892.18     36.22 o
  -6  -1   5     3499.48     3564.23     45.24 o
  -5  -1   5     1251.38     1229.01     26.56 o
  -4  -1   5      515.01      537.02     17.59 o
  -3  -1   5     5942.90     6004.24     64.87 o
  -1  -1   5     3983.34     3881.77     33.09 o
   0  -1   5      384.18      387.77     10.18 o
   1  -1   5     2578.87     2645.97     25.95 o
   2  -1   5     1560.67     1718.46     19.88 o
   3  -1   5      213.28      231.57     11.37 o
   4  -1   5     3540.27     3773.97     51.94 o
   5  -1   5     1628.72     1658.31     26.56 o
   6  -1   5       32.55       42.54     15.83 o
   7  -1   5      417.41      451.99     16.52 o
   8  -1   5      292.91      299.61     15.20 o
   9  -1   5      235.38      243.51     23.36 o
  10  -1   5      101.34       87.87     22.69 o
 -12   0   5       92.79       74.50     17.89 o
 -11   0   5      301.04      290.19     22.34 o
 -10   0   5      227.39      216.49     21.08 o
  -9   0   5     1200.81     1210.84     33.21 o
  -8   0   5      446.84      434.98     21.75 o
  -7   0   5      786.28      753.71     23.67 o
  -6   0   5      980.11     1050.93     24.84 o
  -5   0   5       65.74       79.61     12.03 o
  -4   0   5      236.04      296.79     15.39 o
  -3   0   5     1062.19     1138.75     12.01 o
  -1   0   5     3184.88     2989.14     15.25 o
   0   0   5     9894.81    10089.06    112.95 o
   1   0   5     5220.16     5424.36     33.66 o
   2   0   5     1694.47     1739.29     68.60 o
   3   0   5     4097.19     4069.79     51.67 o
   4   0   5     4176.27     4289.10     50.78 o
   5   0   5       82.02       61.99     16.53 o
   6   0   5       19.68       28.30     15.90 o
   7   0   5      293.47      315.58     14.52 o
   8   0   5        0.99        0.00     18.73 o
   9   0   5       21.26       26.59     19.37 o
  10   0   5        2.21        0.00     19.35 o
 -12   1   5      112.10      104.58     18.57 o
 -11   1   5       11.49       15.74     16.09 o
 -10   1   5       51.95       51.67     14.69 o
  -9   1   5      331.28      354.99     20.75 o
  -8   1   5     1412.29     1380.68     30.92 o
  -7   1   5      211.69      209.16     15.39 o
  -6   1   5     1104.97     1064.99     23.98 o
  -5   1   5     1525.58     1424.91     25.60 o
  -4   1   5     1401.45     1474.42     48.07 o
  -3   1   5     1378.04     1313.19     13.27 o
  -2   1   5     3783.68     3532.55     34.62 o
  -1   1   5      107.49      127.97      9.24 o
   0   1   5       11.53       10.85      7.81 o
   1   1   5     1091.25     1078.61     45.91 o
   2   1   5     1241.68     1403.09     27.59 o
   3   1   5      334.89      366.95     19.15 o
   4   1   5      704.71      735.76     25.85 o
   5   1   5       41.96       29.50     17.57 o
   6   1   5       50.81       47.02     17.64 o
   7   1   5       51.76       57.56     19.32 o
   8   1   5      148.44      135.43     22.34 o
   9   1   5        1.10        3.43     20.41 o
  10   1   5      115.80      112.16     26.20 o
 -11   2   5      950.48      979.29     30.88 o
 -10   2   5      547.99      544.06     23.21 o
  -9   2   5        1.01        4.78     11.78 o
  -8   2   5      158.53      155.39     14.59 o
  -7   2   5       51.29       44.32     11.26 o
  -6   2   5      159.33      154.83     12.43 o
  -5   2   5       25.99       24.76      9.75 o
  -4   2   5       17.64       35.13      8.46 o
  -3   2   5      601.51      607.98     10.43 o
  -2   2   5      852.04      796.01     19.44 o
  -1   2   5     4111.82     4355.29     41.96 o
   0   2   5     1705.10     1917.22     20.94 o
   1   2   5     4280.47     4684.57     46.06 o
   2   2   5      847.90      779.69     23.27 o
   3   2   5      128.03      144.74     15.62 o
   4   2   5      108.26      130.88     12.77 o
   5   2   5      155.93      145.85     20.03 o
   6   2   5       58.18       47.74     19.99 o
   7   2   5      198.33      188.43     23.89 o
   8   2   5       16.07       22.65     20.61 o
   9   2   5        0.83        4.06     19.26 o
 -12   3   5       58.88       49.30     22.75 o
 -11   3   5       31.99       45.90     19.25 o
 -10   3   5      311.58      351.07     26.41 o
  -9   3   5       27.77       14.24      9.88 o
  -8   3   5      595.06      590.50     15.55 o
  -7   3   5      337.41      330.23     11.90 o
  -6   3   5       10.88       18.16      7.43 o
  -5   3   5       91.70       69.62     11.06 o
  -4   3   5     2148.88     2270.88     28.13 o
  -3   3   5      356.11      364.09     12.78 o
  -2   3   5      332.03      379.79     16.54 o
  -1   3   5      108.45      152.41     16.02 o
   0   3   5      143.35      159.88     10.02 o
   1   3   5      284.67      259.89     15.63 o
   2   3   5      225.69      229.77     17.50 o
   3   3   5      924.94      909.77     28.66 o
   4   3   5        1.54        0.00     12.49 o
   5   3   5       38.39       31.69     12.93 o
   6   3   5       15.89        9.10     19.01 o
   7   3   5       78.99       74.57     21.42 o
   8   3   5      104.34      107.98     23.20 o
   9   3   5        5.00        0.00     23.00 o
 -12   4   5       26.87        5.68     19.91 o
 -11   4   5       18.63       14.73     21.31 o
 -10   4   5       18.93       15.93     19.87 o
  -9   4   5       97.40       88.02     19.38 o
  -8   4   5      199.90      207.45     14.62 o
  -7   4   5       69.02       48.94     14.94 o
  -6   4   5      369.54      388.96     18.91 o
  -5   4   5      576.24      618.82     19.95 o
  -4   4   5     1739.78     1773.07     27.72 o
  -3   4   5     1864.25     2017.97     21.02 o
  -2   4   5      215.76      266.83     16.26 o
  -1   4   5      436.73      440.26     10.39 o
   0   4   5     1556.56     1726.21     19.79 o
   1   4   5      510.48      485.33     21.01 o
   2   4   5     1679.60     1593.02     35.35 o
   3   4   5      816.49      782.52     28.74 o
   4   4   5      204.24      216.44     16.15 o
   5   4   5        5.15        9.20     13.41 o
   6   4   5        4.30        9.31     20.73 o
   7   4   5       10.35       25.56     21.78 o
   8   4   5       32.09       13.15     21.28 o
   9   4   5       57.56       36.09     23.96 o
 -12   5   5      150.15      153.53     24.72 o
 -11   5   5       46.98       55.49     20.65 o
 -10   5   5        3.19       10.84     19.68 o
  -9   5   5       13.87       15.59     17.14 o
  -8   5   5        3.41        0.00     15.06 o
  -7   5   5      770.06      787.91     27.27 o
  -6   5   5        1.53        0.00     13.73 o
  -5   5   5       20.89       14.84     11.73 o
  -4   5   5     2248.54     2306.01     25.81 o
  -3   5   5        6.72        0.85     13.31 o
  -2   5   5      324.74      351.46     18.74 o
  -1   5   5     1815.98     1794.97     15.62 o
   0   5   5       42.86       37.52      5.83 o
   1   5   5        6.48        1.95     14.36 o
   2   5   5     1219.63     1237.36     34.07 o
   3   5   5     2879.97     2887.94     82.38 o
   4   5   5      276.62      261.01     16.86 o
   5   5   5      303.21      326.35     18.86 o
   6   5   5      678.84      679.60     33.82 o
   7   5   5      118.09      125.42     22.78 o
   8   5   5      219.87      180.57     26.04 o
 -11   6   5       66.24       56.88     23.81 o
 -10   6   5       39.72       41.12     21.46 o
  -9   6   5      125.17      149.44     20.90 o
  -8   6   5      118.77       92.37     19.59 o
  -7   6   5       72.74       70.73     16.33 o
  -6   6   5      628.64      623.40     24.89 o
  -5   6   5      195.18      200.07     16.37 o
  -4   6   5     2011.65     2074.74     26.36 o
  -3   6   5     2608.64     2571.26     41.69 o
  -2   6   5      722.50      707.16     24.14 o
  -1   6   5      296.77      289.53     15.93 o
   0   6   5     1614.08     1571.34     16.73 o
   1   6   5       91.74       78.82      8.70 o
   2   6   5      283.24      290.82     22.14 o
   3   6   5        1.97        1.18     12.80 o
   4   6   5      219.66      228.85     16.71 o
   5   6   5      431.09      442.27     20.79 o
   6   6   5       31.77       48.85     22.82 o
   7   6   5        0.07       24.13     23.07 o
   8   6   5        0.10        9.75     22.47 o
 -11   7   5        7.43        0.00     19.66 o
 -10   7   5       14.47       15.93     20.08 o
  -9   7   5      650.46      712.45     32.07 o
  -8   7   5      749.41      765.81     31.97 o
  -7   7   5     1429.12     1437.82     38.55 o
  -6   7   5      726.53      709.36     27.18 o
  -5   7   5      312.89      263.04     18.89 o
  -4   7   5     1439.97     1419.48     35.30 o
  -3   7   5       68.78       67.58     16.43 o
  -2   7   5      253.17      257.43     12.95 o
  -1   7   5      548.97      528.97     11.60 o
   0   7   5       12.97        5.05      6.66 o
   1   7   5     1104.12     1108.77     19.55 o
   2   7   5      226.08      209.11     11.61 o
   3   7   5      379.01      362.52     18.07 o
   4   7   5      384.64      413.07     19.90 o
   5   7   5      440.39      479.14     21.76 o
   6   7   5      242.85      228.48     26.99 o
   7   7   5       38.38       35.01     22.46 o
 -10   8   5      263.14      291.75     29.12 o
  -9   8   5      210.12      215.97     25.71 o
  -8   8   5       40.56       59.18     20.91 o
  -7   8   5      184.38      177.16     21.17 o
  -6   8   5       10.91       16.44     17.26 o
  -5   8   5       89.21       72.83     19.39 o
  -4   8   5        1.02        2.42     16.92 o
  -3   8   5       71.05       81.39     16.96 o
  -2   8   5      352.04      375.69     11.12 o
  -1   8   5     1323.80     1296.15     17.59 o
   0   8   5      796.41      796.90     14.57 o
   1   8   5      147.68      142.07      9.42 o
   2   8   5      171.99      161.39     10.21 o
   3   8   5     1759.53     1777.75     25.84 o
   4   8   5      461.79      493.30     21.51 o
   5   8   5       33.71       35.39     15.64 o
   6   8   5       89.16       99.46     22.78 o
   7   8   5        7.68        4.58     22.41 o
  -9   9   5      285.48      326.06     26.88 o
  -8   9   5       66.36       63.62     20.44 o
  -7   9   5      164.10      143.40     22.59 o
  -6   9   5     1097.63     1153.27     26.85 o
  -5   9   5       25.47       29.84     19.10 o
  -4   9   5      158.27      155.87     20.24 o
  -3   9   5      535.31      562.69     17.51 o
  -2   9   5      348.20      322.40     16.76 o
  -1   9   5      106.48      104.48      8.90 o
   0   9   5       49.00       42.21      6.93 o
   1   9   5       12.74       12.75     11.16 o
   2   9   5      266.55      298.80     16.26 o
   3   9   5        0.99        8.13     13.16 o
   4   9   5      268.63      272.05     17.98 o
   5   9   5       28.80       26.57     19.87 o
   6   9   5       36.22       20.81     22.61 o
  -8  10   5       31.71       28.65     20.74 o
  -6  10   5        3.33        0.00     20.43 o
  -5  10   5       72.51       67.39     19.35 o
  -4  10   5       74.91       62.74     12.18 o
  -3  10   5       10.57        8.98     10.51 o
  -2  10   5      380.32      390.97     17.78 o
  -1  10   5       52.75       40.85     11.15 o
   0  10   5       21.74       10.37     16.76 o
   1  10   5      113.16       98.28     20.30 o
   2  10   5      150.00      148.12     15.32 o
   3  10   5      440.07      477.15     21.23 o
   4  10   5        0.49        0.64     13.58 o
   5  10   5        0.21        9.04     20.46 o
  -7  11   5       21.63       23.80     21.39 o
  -6  11   5      205.16      221.83     24.91 o
  -5  11   5      214.13      255.61     24.99 o
  -4  11   5       54.33       59.34     18.70 o
  -3  11   5      135.83      149.43     19.51 o
  -2  11   5        4.92        0.00     14.46 o
  -1  11   5       27.08       15.57     16.01 o
   0  11   5       68.29       75.57     19.76 o
   1  11   5       55.07       72.88     21.17 o
   2  11   5        3.74       18.50     19.26 o
   3  11   5       45.45       60.67     23.99 o
   0  12   5       11.82        6.59     17.39 o
   1  12   5      435.99      426.09     31.49 o
  -4 -12   6       57.22       36.86     22.17 o
  -3 -12   6      183.18      200.05     27.79 o
  -2 -12   6      227.16      207.48     28.76 o
  -1 -12   6       30.23       12.25     13.58 o
   0 -12   6      136.21      145.47     17.30 o
   1 -12   6      731.56      843.95     27.30 o
   2 -12   6      129.54      131.11     23.24 o
  -6 -11   6       19.59       30.00     16.44 o
  -5 -11   6      343.44      410.68     20.83 o
  -4 -11   6      167.80      195.22     16.48 o
  -3 -11   6       71.49       47.77     23.93 o
  -2 -11   6      137.35      127.23     14.93 o
  -1 -11   6       87.33       96.54     14.54 o
   0 -11   6      251.93      247.22     17.04 o
   1 -11   6       13.56       18.29     14.00 o
   2 -11   6      152.08      165.33     22.42 o
   3 -11   6        4.77        0.00     20.24 o
   4 -11   6      121.21      112.38     16.37 o
  -7 -10   6       58.09       65.35     17.08 o
  -6 -10   6      249.27      278.17     18.96 o
  -5 -10   6        4.99       11.30     13.77 o
  -4 -10   6      143.76      156.50     15.26 o
  -3 -10   6      101.76      100.94     16.62 o
  -2 -10   6      146.10      139.39     13.45 o
  -1 -10   6       98.60       78.32     13.47 o
   0 -10   6      130.36      128.50     15.39 o
   1 -10   6      208.18      223.38     17.56 o
   2 -10   6       50.63       48.63     18.41 o
   3 -10   6       30.58       28.03     19.04 o
   4 -10   6      313.13      326.98     20.10 o
   5 -10   6       11.70       14.89     11.64 o
  -8  -9   6        8.68       12.29     20.05 o
  -7  -9   6       69.49       67.35     16.73 o
  -6  -9   6       22.63       29.53     13.50 o
  -5  -9   6      434.54      453.45     19.28 o
  -4  -9   6        2.46        0.00     12.29 o
  -3  -9   6       18.59       12.33      8.33 o
  -2  -9   6      817.32      838.96     16.67 o
  -1  -9   6      501.52      497.57     18.77 o
   0  -9   6       30.32       18.16     12.79 o
   1  -9   6       64.63       49.41     12.92 o
   2  -9   6       90.81       56.34     18.46 o
   3  -9   6       48.62       36.88     18.68 o
   4  -9   6       70.30       64.12     12.05 o
   5  -9   6       17.21       13.95     11.04 o
   6  -9   6       77.50       90.70     12.72 o
  -9  -8   6        0.27       12.56     21.21 o
  -8  -8   6      277.18      288.00     25.92 o
  -7  -8   6       40.96       44.97     19.84 o
  -6  -8   6       11.77       14.24     12.90 o
  -5  -8   6      123.32      115.21     14.74 o
  -4  -8   6      410.39      406.14     20.94 o
  -3  -8   6      488.35      490.35     13.22 o
  -2  -8   6        6.21        6.42      7.78 o
  -1  -8   6      606.96      617.92     14.02 o
   0  -8   6        2.16        0.00     11.37 o
   1  -8   6       35.43       26.65     12.21 o
   2  -8   6      254.79      242.84     23.39 o
   3  -8   6       43.43       30.42     10.60 o
   4  -8   6        1.17        4.17     10.08 o
   5  -8   6       59.84       44.22     11.82 o
   6  -8   6      137.23      141.54     13.47 o
   7  -8   6        8.02        8.97     12.26 o
 -10  -7   6       16.15       15.80     24.54 o
  -9  -7   6       36.51       60.93     23.42 o
  -8  -7   6        4.11        0.00     21.45 o
  -7  -7   6     1027.65     1112.49     38.08 o
  -6  -7   6      570.96      524.97     27.45 o
  -5  -7   6       39.25       28.03     12.29 o
  -4  -7   6       37.08       20.38     11.70 o
  -3  -7   6      105.28      103.89     13.58 o
  -2  -7   6      917.14      877.76     19.40 o
  -1  -7   6      516.93      531.99     15.07 o
   0  -7   6     1113.51     1101.88     32.93 o
   1  -7   6      158.11      140.13     19.56 o
   2  -7   6      288.05      264.95     15.37 o
   3  -7   6      607.19      622.17     16.37 o
   4  -7   6       11.60       15.54     10.09 o
   5  -7   6       33.27       26.20     10.81 o
   6  -7   6      321.29      330.78     20.10 o
   7  -7   6       94.39       81.86     12.33 o
   8  -7   6        2.09        6.90     14.12 o
 -11  -6   6       68.06       64.80     22.48 o
 -10  -6   6       12.38       14.15     23.03 o
  -9  -6   6        0.68        0.00     19.76 o
  -8  -6   6       67.49       40.57     21.37 o
  -7  -6   6        5.62        5.55     18.78 o
  -6  -6   6     1383.67     1309.57     36.39 o
  -5  -6   6      188.21      181.30     19.25 o
  -4  -6   6        1.31       15.16     24.07 o
  -3  -6   6      350.89      351.09     14.24 o
  -2  -6   6      816.01      797.60     17.54 o
  -1  -6   6      719.67      674.93     15.62 o
   0  -6   6      454.32      464.64     23.25 o
   1  -6   6      686.73      672.92     26.72 o
   2  -6   6     1069.92     1048.85     28.71 o
   3  -6   6       42.37       33.49     13.55 o
   4  -6   6        1.67        0.66      9.46 o
   5  -6   6      148.61      171.03     12.10 o
   6  -6   6      156.65      149.87     13.62 o
   7  -6   6      270.66      271.27     15.12 o
   8  -6   6       32.48       33.54     12.00 o
 -11  -5   6       95.69       87.26     24.27 o
 -10  -5   6      186.62      199.80     26.42 o
  -9  -5   6      167.02      158.26     24.79 o
  -8  -5   6      345.44      310.60     25.38 o
  -7  -5   6      585.59      589.30     28.62 o
  -6  -5   6      198.60      199.28     21.19 o
  -5  -5   6        2.37        2.51     14.05 o
  -4  -5   6     2899.53     3076.84     44.43 o
  -3  -5   6      511.82      526.48     15.28 o
  -2  -5   6      268.18      273.69     11.67 o
  -1  -5   6       62.62       62.55      8.60 o
   0  -5   6       10.81        2.72     12.40 o
   1  -5   6        0.47        3.42      8.96 o
   2  -5   6        2.60        0.00     10.16 o
   3  -5   6      660.92      676.16     18.09 o
   4  -5   6       75.56       70.75      8.03 o
   5  -5   6      712.27      733.65     23.73 o
   6  -5   6     1710.20     1797.37     25.86 o
   7  -5   6      233.91      256.22     19.56 o
   8  -5   6      216.08      232.75     14.67 o
   9  -5   6      326.76      312.29     19.47 o
 -12  -4   6      200.78      211.91     27.72 o
 -11  -4   6       34.02       28.56     20.55 o
 -10  -4   6      106.56       93.11     23.04 o
  -9  -4   6      283.44      262.04     24.27 o
  -8  -4   6      206.91      229.68     23.53 o
  -7  -4   6        0.47        4.19     17.94 o
  -6  -4   6       18.93       15.49      7.90 o
  -4  -4   6      494.50      477.27     33.10 o
  -3  -4   6     3691.35     3635.39     30.95 o
  -2  -4   6       41.28       35.78      7.82 o
  -1  -4   6       33.02       53.45     13.00 o
   0  -4   6     3253.68     3266.51     20.39 o
   1  -4   6     1215.96     1189.67     17.83 o
   2  -4   6     2037.29     1990.33     24.74 o
   3  -4   6     2337.33     2302.21     28.11 o
   4  -4   6       12.65       12.26      7.72 o
   5  -4   6      501.03      489.31     13.48 o
   6  -4   6       20.63       17.69      7.78 o
   7  -4   6        5.99        3.50      8.30 o
   8  -4   6      118.94      105.94     12.42 o
   9  -4   6        7.86       19.53     13.52 o
 -12  -3   6      113.86      105.91     23.98 o
 -11  -3   6      109.20      100.27     21.12 o
 -10  -3   6       37.63       36.78     20.54 o
  -9  -3   6      787.36      816.95     32.97 o
  -8  -3   6      795.21      808.42     30.45 o
  -7  -3   6      224.74      236.83     20.78 o
  -6  -3   6     2384.25     2366.78     42.00 o
  -5  -3   6     2527.95     2552.16     58.28 o
  -4  -3   6     3952.73     3964.72     39.38 o
  -3  -3   6     1179.61     1220.90     18.65 o
  -2  -3   6       71.23       83.23      7.87 o
  -1  -3   6      840.68      840.22     20.07 o
   0  -3   6     2223.07     2186.37     21.52 o
   1  -3   6      893.97      883.85     10.76 o
   2  -3   6       69.44       70.12      6.02 o
   3  -3   6     1743.76     1774.75     24.18 o
   4  -3   6     1025.08      999.14     20.80 o
   5  -3   6      265.93      283.49     12.12 o
   6  -3   6      692.98      717.78     16.76 o
   7  -3   6       55.01       52.14      8.67 o
   8  -3   6      489.90      538.07     16.35 o
   9  -3   6      629.41      645.87     18.81 o
 -12  -2   6      361.26      412.23     29.86 o
 -11  -2   6        0.64        2.74     19.62 o
 -10  -2   6      509.69      513.01     27.50 o
  -9  -2   6      566.36      543.62     26.72 o
  -8  -2   6        8.25       19.53     16.08 o
  -7  -2   6     1485.33     1462.30     35.34 o
  -6  -2   6      468.77      480.07     21.56 o
  -5  -2   6      156.55      144.30      8.94 o
  -4  -2   6      663.21      619.49     12.45 o
  -3  -2   6     1269.60     1313.60     16.43 o
  -2  -2   6        5.98        5.44      6.38 o
  -1  -2   6      304.44      287.05      9.91 o
   0  -2   6     4827.67     4862.79     30.71 o
   1  -2   6      822.18      789.88     10.44 o
   2  -2   6       85.14       77.02      7.73 o
   3  -2   6     6526.09     6459.78     42.42 o
   4  -2   6      350.05      340.17     14.84 o
   5  -2   6       46.83       50.38      9.34 o
   6  -2   6      212.67      206.26     12.18 o
   7  -2   6      244.45      232.76     12.34 o
   8  -2   6      122.04      116.73     12.26 o
   9  -2   6       23.75       28.53     15.13 o
 -12  -1   6       20.27       16.63     19.32 o
 -11  -1   6        7.26        0.00     18.85 o
 -10  -1   6      113.25      120.39     19.67 o
  -9  -1   6      102.11       98.11     18.61 o
  -8  -1   6      657.32      645.38     26.86 o
  -7  -1   6      161.55      151.27     17.92 o
  -6  -1   6     2975.80     2990.47     42.99 o
  -5  -1   6     1261.46     1226.20     26.85 o
  -2  -1   6     1730.79     1534.79     13.02 o
  -1  -1   6     5701.58     5961.55     29.13 o
   0  -1   6      270.49      239.96      7.05 o
   1  -1   6      160.80      167.34      6.36 o
   2  -1   6      152.56      148.35      7.08 o
   3  -1   6      115.85      124.24     22.07 o
   4  -1   6     2823.45     2879.95     49.54 o
   5  -1   6        1.94       13.48     16.16 o
   6  -1   6       61.29       47.07     17.41 o
   7  -1   6      158.08      155.26     13.36 o
   8  -1   6       47.68       21.44     17.31 o
   9  -1   6       20.46       16.09     17.96 o
 -12   0   6      114.69      108.44     18.55 o
 -11   0   6        8.41        9.75     17.34 o
 -10   0   6       92.55      110.24     18.55 o
  -9   0   6      199.64      187.23     18.25 o
  -8   0   6       55.63       49.50     15.53 o
  -7   0   6      640.60      600.10     23.21 o
  -6   0   6      885.50      867.65     24.46 o
  -5   0   6     1892.03     1977.16     36.79 o
  -4   0   6     1283.75     1245.80     13.67 o
  -3   0   6     2115.64     2156.00     33.73 o
  -1   0   6     4319.44     4370.27     34.68 o
   0   0   6      394.28      365.18      7.33 o
   1   0   6       13.94       15.71      8.39 o
   2   0   6     1500.30     1497.57     22.18 o
   3   0   6     1621.48     1617.25     32.63 o
   4   0   6      330.10      317.30     19.45 o
   5   0   6        1.36        2.03     15.68 o
   6   0   6      562.68      606.87     28.60 o
   7   0   6       66.76       51.91     19.66 o
   8   0   6      103.83       92.41     22.26 o
   9   0   6       13.93       21.73     18.85 o
 -12   1   6       66.45       71.97     18.83 o
 -11   1   6       16.19       23.06     15.38 o
 -10   1   6        0.79        1.99     14.13 o
  -9   1   6       20.48       27.01     13.68 o
  -8   1   6      740.33      733.69     24.66 o
  -7   1   6      247.60      264.95     16.83 o
  -6   1   6     1075.39     1074.11     25.36 o
  -5   1   6       30.61       19.00      3.50 o
  -4   1   6     3749.88     3881.81     89.09 o
  -2   1   6      340.91      276.01      6.68 o
  -1   1   6       61.29       41.87      8.56 o
   0   1   6       17.35       21.10      8.50 o
   1   1   6      114.72      106.19     10.03 o
   2   1   6      731.90      725.74     22.74 o
   3   1   6        1.31        0.72     13.66 o
   4   1   6       63.75       75.66     16.49 o
   5   1   6        0.91        0.00     16.81 o
   6   1   6        7.06        7.63     17.83 o
   7   1   6       34.33       51.81     19.41 o
   8   1   6       29.39       23.65     18.80 o
   9   1   6       52.72       42.13     23.23 o
 -11   2   6      177.16      182.60     19.47 o
 -10   2   6        2.67        0.97     13.15 o
  -9   2   6       16.28       16.25     13.40 o
  -8   2   6      400.38      373.28     18.74 o
  -7   2   6       45.16       54.12     12.76 o
  -6   2   6        0.10        1.57     10.85 o
  -5   2   6      115.00      145.55     11.28 o
  -4   2   6      125.63      121.96      7.57 o
  -3   2   6      210.51      204.66      6.93 o
  -2   2   6     5765.47     5858.28     50.92 o
  -1   2   6     5732.76     6203.79     53.06 o
   0   2   6      761.67      787.08     16.26 o
   1   2   6     2418.61     2423.52     36.69 o
   2   2   6      446.39      458.75     20.65 o
   3   2   6       91.60       76.20     16.66 o
   4   2   6       12.29       28.10     16.55 o
   5   2   6       77.89       82.04     13.87 o
   6   2   6       79.30       82.42     21.65 o
   7   2   6      177.21      157.50     24.56 o
   8   2   6      163.89      166.20     24.26 o
   9   2   6        4.73        0.00     23.78 o
 -12   3   6        3.78       17.77     22.07 o
 -11   3   6      243.15      236.45     25.61 o
 -10   3   6      224.88      224.92     13.84 o
  -9   3   6       37.83       39.64     17.88 o
  -8   3   6      107.39      118.41     10.66 o
  -7   3   6        5.54        6.81      8.11 o
  -6   3   6      523.96      532.58     19.36 o
  -5   3   6     1682.01     1690.88     26.82 o
  -4   3   6      780.16      726.00     13.67 o
  -3   3   6      612.35      556.36     11.09 o
  -2   3   6      476.77      538.94     20.64 o
  -1   3   6      147.84      136.03     17.03 o
   0   3   6        0.71        0.00      9.52 o
   1   3   6       44.60       52.57     13.70 o
   2   3   6     1252.53     1218.13     31.01 o
   3   3   6       43.67       43.70     16.32 o
   4   3   6       77.22       74.08     15.51 o
   5   3   6      977.54     1010.85     25.51 o
   6   3   6      614.02      637.91     32.86 o
   7   3   6      210.26      247.44     25.93 o
   8   3   6       71.06       51.22     24.59 o
   9   3   6       70.68       63.59     25.85 o
 -12   4   6       44.16       48.39     24.22 o
 -11   4   6       70.40       59.53     21.98 o
 -10   4   6       79.31       61.25     19.43 o
  -9   4   6      105.77      104.58     19.26 o
  -8   4   6       11.21        0.00     15.27 o
  -7   4   6       67.81       61.39     15.04 o
  -6   4   6      321.45      321.15     17.21 o
  -5   4   6        0.75        2.11     10.76 o
  -4   4   6     6075.11     6015.96     37.12 o
  -3   4   6     3133.35     3245.66     43.70 o
  -2   4   6     2228.89     2173.60     35.10 o
  -1   4   6      479.42      485.94     15.79 o
   0   4   6       52.95       61.78      4.77 o
   1   4   6     1778.20     1727.19     35.71 o
   2   4   6     1762.22     1794.53     39.26 o
   3   4   6      121.89       97.50     19.14 o
   4   4   6      338.47      342.18     18.26 o
   5   4   6       33.16       29.83     14.24 o
   6   4   6      121.41      124.62     24.18 o
   7   4   6        1.98        8.62     20.30 o
   8   4   6        1.06        0.00     22.26 o
 -12   5   6       71.53       48.69     20.21 o
 -11   5   6       47.59       18.99     18.98 o
 -10   5   6      175.76      152.42     20.46 o
  -9   5   6      327.89      325.26     24.56 o
  -8   5   6        1.74        0.00     15.13 o
  -7   5   6      448.67      423.16     22.05 o
  -6   5   6      471.72      514.71     21.34 o
  -5   5   6     3841.93     3874.17     35.50 o
  -4   5   6     4625.10     4614.68     35.44 o
  -3   5   6       23.02       36.86     15.13 o
  -2   5   6       93.13      146.86     16.36 o
  -1   5   6      336.58      317.22      8.50 o
   0   5   6       23.14       22.59      5.52 o
   1   5   6       22.30       26.18     15.13 o
   2   5   6      783.60      750.17     30.05 o
   3   5   6      223.06      195.09     23.19 o
   4   5   6       41.42       38.82     14.26 o
   5   5   6     1305.65     1334.28     30.58 o
   6   5   6      131.44      137.38     22.95 o
   7   5   6      168.50      216.28     26.84 o
   8   5   6      631.93      747.96     40.43 o
 -11   6   6       59.02       72.65     22.64 o
 -10   6   6      214.45      199.16     22.83 o
  -9   6   6       23.31       20.13     17.60 o
  -8   6   6      503.65      452.23     25.52 o
  -7   6   6      163.78      144.43     18.45 o
  -6   6   6       14.34       21.36     13.49 o
  -5   6   6       12.70        5.10     10.23 o
  -4   6   6     2646.92     2558.08     44.65 o
  -3   6   6     1340.51     1315.32     32.99 o
  -2   6   6       43.17       45.65     15.73 o
  -1   6   6      159.40      161.33     10.47 o
   0   6   6      826.33      835.59     13.01 o
   1   6   6      140.79      127.64      8.94 o
   2   6   6     1992.27     1930.99     43.90 o
   3   6   6      394.76      417.68     18.85 o
   4   6   6      652.21      696.05     23.58 o
   5   6   6      109.55       86.60     16.26 o
   6   6   6       11.10        2.59     22.19 o
   7   6   6      227.40      263.44     29.81 o
 -11   7   6      110.17      119.62     23.25 o
 -10   7   6        8.86       13.58     20.48 o
  -9   7   6      180.71      175.09     22.13 o
  -8   7   6       67.11       76.03     18.02 o
  -7   7   6     1107.60     1100.32     33.03 o
  -6   7   6     1611.07     1715.13     37.68 o
  -5   7   6     1789.05     1768.15     34.13 o
  -4   7   6      422.75      401.82     23.85 o
  -3   7   6      125.31      132.16     18.16 o
  -2   7   6     1572.07     1522.61     25.10 o
  -1   7   6      887.58      879.62     13.98 o
   0   7   6       60.19       63.02      7.75 o
   1   7   6       19.68       22.82     17.42 o
   2   7   6      191.28      180.80     15.14 o
   3   7   6      507.92      488.05     20.38 o
   4   7   6      149.83      133.66     17.27 o
   5   7   6       89.92       97.24     16.89 o
   6   7   6       66.67       68.18     24.02 o
   7   7   6       90.61      101.64     27.45 o
 -10   8   6      187.58      187.91     23.45 o
  -9   8   6       10.34        6.34     20.09 o
  -8   8   6      138.93      140.43     21.87 o
  -7   8   6      299.75      266.95     23.07 o
  -6   8   6       79.89       81.94     13.40 o
  -5   8   6        0.31        0.00     19.03 o
  -4   8   6      114.76      126.45     20.12 o
  -3   8   6      290.99      292.75     20.93 o
  -2   8   6        1.38        0.00     11.13 o
  -1   8   6      275.48      279.16     15.02 o
   0   8   6       67.24       58.66     12.43 o
   1   8   6       67.29       62.12     19.21 o
   2   8   6      462.15      469.17     19.50 o
   3   8   6      550.13      572.02     41.87 o
   4   8   6       68.76       64.84     16.11 o
   5   8   6      219.85      218.40     19.55 o
   6   8   6       87.66       82.59     22.03 o
  -9   9   6       54.92       54.94     21.67 o
  -8   9   6       38.41       23.64     17.87 o
  -7   9   6      478.49      470.07     20.17 o
  -6   9   6      592.66      610.34     31.75 o
  -5   9   6      174.70      157.76     22.03 o
  -4   9   6        2.95        0.00     17.09 o
  -3   9   6      103.57      136.72     13.20 o
  -2   9   6       10.81       10.90     11.73 o
  -1   9   6       27.57       24.20     11.80 o
   0   9   6        3.07        7.42     11.80 o
   1   9   6        9.89        3.86     11.81 o
   2   9   6       77.14       55.62     13.43 o
   3   9   6        2.71        7.71     13.01 o
   4   9   6       13.49        0.00     14.46 o
   5   9   6        0.57        3.91     14.89 o
  -8  10   6        8.82        0.00     14.47 o
  -7  10   6       18.78        2.23     20.57 o
  -6  10   6        0.88        0.00     20.87 o
  -5  10   6       78.92       95.67     20.00 o
  -4  10   6      221.19      210.14     15.54 o
  -3  10   6       94.94       98.71     12.69 o
  -2  10   6      297.75      307.76     16.55 o
  -1  10   6       69.30       48.12     12.81 o
   0  10   6      254.71      232.65     22.91 o
   1  10   6      151.95      140.62     14.16 o
   2  10   6        3.56        0.00     13.83 o
   3  10   6       46.74       53.86     14.51 o
   4  10   6        0.40        0.00     14.01 o
  -7  11   6       32.29       38.39     20.83 o
  -6  11   6       27.48       36.24     22.12 o
  -5  11   6        0.67        0.00     19.82 o
  -4  11   6       72.56       77.12     13.23 o
  -3  11   6       70.48       70.28     13.07 o
  -2  11   6      101.04      110.38     18.55 o
  -1  11   6       24.32       26.81     17.72 o
   0  11   6       91.65       79.31     21.01 o
   1  11   6       16.89       13.77     19.53 o
   2  11   6       10.19        8.63     20.47 o
  -1  12   6       20.94       13.96     18.67 o
   0  12   6      147.30      125.53     22.85 o
  -3 -12   7        1.54        0.45     23.34 o
  -2 -12   7       63.49       53.08     25.83 o
  -1 -12   7       29.47       23.26     14.38 o
   0 -12   7      123.47      124.28     17.19 o
   1 -12   7       72.37       83.27     23.50 o
  -6 -11   7       13.85       14.01     13.90 o
  -5 -11   7      111.86      115.74     16.97 o
  -4 -11   7       34.82       33.23     13.71 o
  -3 -11   7      254.45      248.47     28.67 o
  -2 -11   7      155.34      144.60     15.61 o
  -1 -11   7       11.87        1.69     13.34 o
   0 -11   7       97.70       89.61     15.30 o
   1 -11   7        0.59        0.65     13.78 o
   2 -11   7       11.30       20.65     22.07 o
   3 -11   7       23.62       28.73     16.10 o
  -7 -10   7       31.72       40.84     15.31 o
  -6 -10   7      142.48      131.53     17.13 o
  -5 -10   7       40.12       31.15     14.59 o
  -4 -10   7       63.90       58.37     13.60 o
  -3 -10   7       33.26       23.38     12.98 o
  -2 -10   7      177.70      173.65     14.78 o
  -1 -10   7       94.86       99.88     14.21 o
   0 -10   7        1.74        0.00     12.90 o
   1 -10   7       23.17       13.38     14.46 o
   2 -10   7        5.33        8.76     20.54 o
   3 -10   7      123.34      120.65     17.03 o
   4 -10   7       34.96       35.58     15.72 o
   5 -10   7      107.99      108.83     16.62 o
  -8  -9   7        9.28       16.86     15.46 o
  -7  -9   7        0.76        4.60     14.32 o
  -6  -9   7      111.71       93.67     17.57 o
  -5  -9   7      412.12      437.50     19.77 o
  -4  -9   7        0.78        0.00     11.67 o
  -3  -9   7       44.84       26.53      8.96 o
  -2  -9   7        3.56        5.83      8.10 o
  -1  -9   7       62.46       53.92     12.90 o
   0  -9   7       12.70        9.65     12.58 o
   1  -9   7       68.72       67.04     13.64 o
   2  -9   7       42.50       52.29     18.80 o
   3  -9   7      147.79      121.55     16.51 o
   4  -9   7       76.35       70.02     12.73 o
   5  -9   7       66.17       79.23     12.79 o
   6  -9   7        0.86        6.66     11.37 o
  -9  -8   7       43.38       47.56     23.59 o
  -8  -8   7       28.97       39.26     22.20 o
  -7  -8   7        8.36       11.59     15.07 o
  -6  -8   7       38.53       54.74     14.69 o
  -5  -8   7      497.09      505.32     19.64 o
  -4  -8   7      440.55      415.01     13.08 o
  -3  -8   7       23.12       13.20     11.94 o
  -2  -8   7      924.76      931.96     20.91 o
  -1  -8   7       28.76       34.86      9.81 o
   0  -8   7        6.31        2.17     11.93 o
   1  -8   7      152.55      140.23     14.52 o
   2  -8   7      153.95      151.01     22.28 o
   3  -8   7       67.64       60.41     11.28 o
   4  -8   7       42.24       29.06     11.15 o
   5  -8   7      128.50       95.23     13.08 o
   6  -8   7        7.08       10.86     11.77 o
 -10  -7   7        0.91       16.18     23.40 o
  -9  -7   7       69.89       71.52     24.24 o
  -8  -7   7      201.06      210.43     23.78 o
  -7  -7   7     1945.71     2061.64     48.80 o
  -6  -7   7      713.30      733.23     22.43 o
  -5  -7   7      935.44      962.99     27.00 o
  -4  -7   7      463.16      464.14     17.86 o
  -3  -7   7       98.09       88.71     11.72 o
  -2  -7   7        4.67        0.00     10.07 o
  -1  -7   7        7.79        0.68     17.52 o
   0  -7   7      358.33      334.57     23.99 o
   1  -7   7       12.65       11.06     16.90 o
   2  -7   7     1404.20     1405.43     39.74 o
   3  -7   7      118.80      104.02     11.81 o
   4  -7   7       34.13       28.84     10.42 o
   5  -7   7     1415.87     1448.86     24.91 o
   6  -7   7      610.59      573.34     18.34 o
   7  -7   7       99.32      109.65     13.22 o
 -11  -6   7        0.85        1.41     24.64 o
 -10  -6   7        0.46       16.66     22.57 o
  -9  -6   7      124.63      122.63     24.63 o
  -8  -6   7      357.81      364.60     26.76 o
  -7  -6   7      100.97      121.44     21.63 o
  -6  -6   7      485.94      512.25     27.35 o
  -5  -6   7      153.58      161.70     14.41 o
  -4  -6   7       57.20       53.91     12.40 o
  -3  -6   7      454.72      434.81     15.73 o
  -2  -6   7       25.37       25.98      9.78 o
  -1  -6   7      277.79      279.58     20.15 o
   0  -6   7     2961.83     2901.80     47.70 o
   1  -6   7     2433.62     2348.00     43.70 o
   2  -6   7      629.41      621.65     18.57 o
   3  -6   7      101.60      105.70     13.17 o
   4  -6   7     1481.54     1470.73     23.17 o
   5  -6   7      375.98      388.41     15.42 o
   6  -6   7       58.01       50.37     11.48 o
   7  -6   7        2.44        0.00     11.62 o
   8  -6   7       14.01       14.07     12.42 o
 -11  -5   7        0.96       10.27     19.60 o
 -10  -5   7       60.08       55.61     22.97 o
  -9  -5   7      848.06      882.67     36.13 o
  -8  -5   7     1854.74     1948.84     47.64 o
  -7  -5   7     1687.42     1711.81     42.30 o
  -6  -5   7       73.39       43.32     17.40 o
  -5  -5   7      571.57      596.05     25.87 o
  -4  -5   7     2838.25     2944.32     32.04 o
  -3  -5   7      139.35      130.06     11.48 o
  -2  -5   7       30.77       25.23      8.91 o
  -1  -5   7      992.99      938.47     27.46 o
   0  -5   7        5.55        2.03     13.93 o
   1  -5   7      120.63      130.46     11.28 o
   2  -5   7        0.29        0.00     10.12 o
   3  -5   7       18.40       16.74     10.64 o
   4  -5   7        0.60        0.49      8.03 o
   5  -5   7     1143.67     1145.78     21.18 o
   6  -5   7      519.78      562.41     17.47 o
   7  -5   7       96.68       91.25     12.12 o
   8  -5   7      244.55      264.60     20.32 o
 -12  -4   7       32.23       25.41     23.35 o
 -11  -4   7      177.81      168.20     25.99 o
 -10  -4   7      800.85      849.30     37.32 o
  -9  -4   7      571.28      588.04     30.87 o
  -8  -4   7        1.64        0.00     19.14 o
  -7  -4   7      219.76      233.18     21.58 o
  -6  -4   7       51.18       56.16      7.59 o
  -5  -4   7     1103.72     1169.00     16.33 o
  -4  -4   7       12.83       15.44      6.13 o
  -3  -4   7     2450.57     2423.01     26.55 o
  -2  -4   7       36.39       14.14      8.47 o
  -1  -4   7      888.62      798.14     23.05 o
   0  -4   7     1323.35     1341.08     30.46 o
   1  -4   7       70.71       63.20      5.05 o
   2  -4   7     1946.09     1993.14     38.68 o
   3  -4   7     1415.05     1399.79     23.65 o
   4  -4   7      283.85      287.28     15.28 o
   5  -4   7      424.60      422.31     13.55 o
   6  -4   7       19.93       15.04      8.14 o
   7  -4   7      118.26      124.99     13.16 o
   8  -4   7      235.14      218.39     14.11 o
 -12  -3   7        2.07       25.75     22.66 o
 -11  -3   7       11.57       17.30     19.17 o
 -10  -3   7      245.50      257.96     25.36 o
  -9  -3   7     1100.13     1178.51     37.58 o
  -8  -3   7       24.20       29.08     17.76 o
  -7  -3   7      281.26      238.45     23.36 o
  -6  -3   7       77.56       66.31      8.88 o
  -5  -3   7      221.32      224.16      9.87 o
  -4  -3   7     3291.39     3212.85     26.00 o
  -3  -3   7      631.53      622.57     10.75 o
  -2  -3   7      686.49      667.30     19.75 o
  -1  -3   7     1714.65     1737.33     21.40 o
   0  -3   7       43.34       42.51      4.30 o
   1  -3   7       80.16       81.69      5.80 o
   2  -3   7      798.42      791.93     12.30 o
   3  -3   7      930.20      926.25     19.89 o
   4  -3   7       68.69       67.97     12.14 o
   5  -3   7       66.15       76.69     10.22 o
   6  -3   7       26.68       26.45      9.68 o
   7  -3   7        2.27       12.61      8.24 o
   8  -3   7      186.35      183.74     12.65 o
   9  -3   7        1.48        7.22     21.90 o
 -12  -2   7      179.76      201.46     23.93 o
 -11  -2   7       80.57       70.20     21.38 o
 -10  -2   7      456.32      445.15     28.14 o
  -9  -2   7       22.15       12.18     16.60 o
  -8  -2   7       24.73       36.25     18.01 o
  -7  -2   7     2460.79     2471.69     44.81 o
  -6  -2   7      616.00      600.58     15.17 o
  -5  -2   7       97.39      104.87      9.19 o
  -4  -2   7        0.41        8.18      8.39 o
  -3  -2   7     1326.81     1380.54     16.01 o
  -2  -2   7      882.63      969.12     20.70 o
  -1  -2   7       97.86      107.59      8.04 o
   0  -2   7      113.92      108.35      5.34 o
   1  -2   7        4.36        4.77      5.25 o
   2  -2   7     2724.64     2816.43     27.03 o
   3  -2   7     3215.45     3198.37     37.64 o
   4  -2   7      353.45      309.71     18.45 o
   5  -2   7      186.00      191.84     12.87 o
   6  -2   7       46.92       54.68     13.80 o
   7  -2   7       33.75       32.42      9.95 o
   8  -2   7        5.47       15.67     10.00 o
   9  -2   7       61.31       59.40     16.13 o
 -12  -1   7       36.44       40.12     19.98 o
 -11  -1   7        5.97        0.00     17.66 o
 -10  -1   7       80.51       54.86     17.35 o
  -9  -1   7       70.24       73.70     17.91 o
  -8  -1   7      860.97      881.90     29.92 o
  -7  -1   7       24.68       14.88     15.95 o
  -6  -1   7     1357.79     1358.20     20.87 o
  -5  -1   7      157.16      183.34     10.38 o
  -4  -1   7        3.22        3.65      5.39 o
  -3  -1   7     1130.93     1234.39     22.93 o
  -2  -1   7      643.52      660.48      9.91 o
  -1  -1   7      974.05     1057.01     14.18 o
   0  -1   7       91.91      107.90      5.12 o
   1  -1   7      254.61      241.84      7.39 o
   2  -1   7        4.34        2.47      6.20 o
   3  -1   7      809.38      814.92     25.30 o
   4  -1   7      499.98      476.18     17.10 o
   5  -1   7      334.42      356.58     34.55 o
   6  -1   7       31.07       44.54     18.81 o
   7  -1   7       81.12       75.77     18.78 o
   8  -1   7       24.22       31.48     20.37 o
   9  -1   7        2.15        7.87     14.25 o
 -12   0   7      316.73      352.61     25.59 o
 -11   0   7        4.38        6.78     17.30 o
 -10   0   7       17.73        5.95     15.03 o
  -9   0   7       77.69       63.21     15.92 o
  -8   0   7      223.15      202.99     18.21 o
  -7   0   7      510.78      481.88     21.81 o
  -6   0   7     1804.40     1765.29     17.50 o
  -5   0   7     1897.03     1957.85     16.07 o
  -4   0   7      248.49      217.90      8.92 o
  -3   0   7     3667.47     3989.32     27.59 o
  -2   0   7     2340.88     2331.74     24.76 o
  -1   0   7      313.27      323.42     12.15 o
   0   0   7       40.52       50.44      3.97 o
   1   0   7      995.03      969.91     17.99 o
   2   0   7      238.55      251.61     13.13 o
   3   0   7        1.59        6.15     11.47 o
   4   0   7       47.31       54.43     15.49 o
   5   0   7        0.91       15.06     16.64 o
   6   0   7      124.62      116.85     19.91 o
   7   0   7      239.07      246.32     25.68 o
   8   0   7      144.74      123.09     24.03 o
   9   0   7        0.65        0.00     23.15 o
 -12   1   7       10.70       34.81     18.94 o
 -11   1   7      274.23      241.47     21.95 o
 -10   1   7        2.18        3.63     14.27 o
  -9   1   7      483.28      448.92     23.40 o
  -8   1   7      120.19      109.64     16.41 o
  -7   1   7     1510.94     1504.06     32.02 o
  -6   1   7     1741.17     1519.40    103.55 o
  -5   1   7       30.40       26.95      6.14 o
  -4   1   7      268.53      298.09      6.63 o
  -3   1   7     2243.03     2201.68     13.89 o
  -2   1   7      157.55      153.39      5.48 o
  -1   1   7        0.28        5.62      9.13 o
   0   1   7       53.29       48.39      9.08 o
   1   1   7      407.73      401.69     14.41 o
   2   1   7     1429.67     1395.05     30.98 o
   3   1   7        2.62        0.00     14.29 o
   4   1   7      740.74      731.74     28.84 o
   5   1   7      356.74      354.73     17.55 o
   6   1   7      370.97      378.79     27.20 o
   7   1   7      351.69      391.74     29.96 o
   8   1   7        9.72       31.78     22.99 o
   9   1   7      153.65      173.64     25.10 o
 -11   2   7        0.54        0.19     14.24 o
 -10   2   7       87.12       71.36     15.31 o
  -9   2   7      381.76      350.50     20.43 o
  -8   2   7       96.99       85.47     14.78 o
  -7   2   7     1807.24     1747.33     33.11 o
  -6   2   7       54.09       54.70     11.20 o
  -5   2   7      121.17      129.92      8.81 o
  -4   2   7      115.79      128.59      9.02 o
  -3   2   7      678.55      621.50     27.18 o
  -2   2   7      623.05      567.42     23.02 o
  -1   2   7     3870.97     3854.14     45.51 o
   0   2   7     4432.83     4338.20     49.09 o
   1   2   7     3289.66     3256.56     44.52 o
   2   2   7        7.06        0.00     14.47 o
   3   2   7       16.68       17.68     16.16 o
   4   2   7      804.03      765.11     30.30 o
   5   2   7       51.75       52.07     14.30 o
   6   2   7        0.79        1.40     20.54 o
   7   2   7      137.57      158.74     24.91 o
   8   2   7       64.51       54.72     25.15 o
 -12   3   7        7.82        0.00     19.25 o
 -11   3   7      134.89      126.28     22.33 o
 -10   3   7       97.43       83.11     11.72 o
  -9   3   7      132.75      142.39     11.57 o
  -8   3   7     1892.96     1958.57     32.75 o
  -7   3   7      244.48      255.33     17.37 o
  -6   3   7      442.06      459.62     17.65 o
  -5   3   7     4324.52     4405.20     36.60 o
  -4   3   7      646.19      670.21     12.87 o
  -3   3   7     2514.02     2436.20     38.59 o
  -2   3   7      622.37      618.09     23.22 o
  -1   3   7        4.77        7.56     16.29 o
   0   3   7       34.83       40.15     11.16 o
   1   3   7      115.61       86.64     15.20 o
   2   3   7      162.29      137.47     18.56 o
   3   3   7      742.20      741.16     29.26 o
   4   3   7      451.97      504.95     28.14 o
   5   3   7     1386.11     1471.68     30.87 o
   6   3   7      663.50      698.62     36.05 o
   7   3   7      457.75      522.05     34.69 o
   8   3   7      304.67      342.84     30.24 o
 -12   4   7       52.27       56.51     23.59 o
 -11   4   7      386.10      382.91     28.35 o
 -10   4   7      513.28      545.36     27.97 o
  -9   4   7      100.62       94.04     18.40 o
  -8   4   7        1.97        8.68     14.33 o
  -7   4   7      408.58      372.42     19.65 o
  -6   4   7      608.31      605.94     20.40 o
  -5   4   7      128.70      120.55     10.23 o
  -4   4   7     2366.20     2323.85     34.01 o
  -3   4   7      325.88      318.45     21.02 o
  -2   4   7     2125.87     1964.40     37.32 o
  -1   4   7     1015.08     1011.10     29.93 o
   0   4   7      330.02      298.74     14.65 o
   1   4   7      949.81      920.11     29.79 o
   2   4   7        6.33        2.56     16.52 o
   3   4   7      316.83      343.93     25.46 o
   4   4   7     1999.48     2112.31     41.79 o
   5   4   7       16.36        8.25     13.71 o
   6   4   7        0.95        0.00     20.73 o
   7   4   7      233.65      272.64     30.44 o
   8   4   7        7.71       10.47     23.51 o
 -12   5   7       78.74       67.59     20.72 o
 -11   5   7        5.39       11.41     20.73 o
 -10   5   7      361.03      325.36     25.78 o
  -9   5   7      241.16      223.82     21.41 o
  -8   5   7       89.61       70.55     16.14 o
  -7   5   7      586.00      573.58     23.48 o
  -6   5   7      184.31      168.34     21.58 o
  -5   5   7     4859.34     4888.57     84.24 o
  -4   5   7     3628.82     3688.16     52.72 o
  -3   5   7      430.78      437.56     23.92 o
  -2   5   7      475.77      457.35     24.54 o
  -1   5   7        0.44        0.00     10.80 o
   0   5   7       31.83       31.03     11.79 o
   1   5   7       68.17       63.03     17.61 o
   2   5   7       25.32       21.85     18.34 o
   3   5   7       27.52       22.34     18.92 o
   4   5   7      769.04      817.43     24.92 o
   5   5   7      405.19      419.90     21.13 o
   6   5   7        9.71       31.13     22.85 o
   7   5   7      330.08      363.73     32.38 o
 -11   6   7      271.48      271.49     25.84 o
 -10   6   7       69.95       59.21     20.46 o
  -9   6   7        0.96        0.00     15.80 o
  -8   6   7      266.33      289.51     21.03 o
  -7   6   7      422.52      436.27     22.59 o
  -6   6   7      860.05      851.63     20.69 o
  -5   6   7      436.94      403.93     15.14 o
  -4   6   7     1064.48     1056.41     32.99 o
  -3   6   7        2.29        0.84     17.40 o
  -2   6   7       47.46       49.24     20.34 o
  -1   6   7      261.76      287.70     19.61 o
   0   6   7      148.08      135.76     13.68 o
   1   6   7        2.64        0.00     17.01 o
   2   6   7     1923.11     1942.91     46.60 o
   3   6   7      695.82      690.35     23.13 o
   4   6   7      393.02      399.38     21.02 o
   5   6   7        2.46       10.87     14.85 o
   6   6   7      158.09      170.35     25.42 o
   7   6   7      158.31      135.04     27.76 o
 -11   7   7        0.35        3.26     20.69 o
 -10   7   7       92.60      110.27     22.77 o
  -9   7   7        1.58        0.00     16.18 o
  -8   7   7        5.95       10.24     16.88 o
  -7   7   7      591.99      608.66     20.37 o
  -6   7   7      125.82      118.43     13.59 o
  -5   7   7       98.08       74.41     20.12 o
  -4   7   7        1.58        8.83     17.08 o
  -3   7   7        8.72       33.54     17.35 o
  -2   7   7       96.54       75.05     13.28 o
  -1   7   7       28.33       26.87     12.41 o
   0   7   7        0.05        1.96     12.60 o
   1   7   7      621.78      606.13     29.17 o
   2   7   7       15.99       14.38     19.76 o
   3   7   7      659.32      650.77     23.55 o
   4   7   7        0.36        7.64     14.82 o
   5   7   7        1.12        1.33     14.90 o
   6   7   7        3.72       11.49     22.19 o
 -10   8   7        5.61        2.18     18.01 o
  -9   8   7        0.61        0.00     18.68 o
  -8   8   7      363.38      383.59     24.45 o
  -7   8   7      155.38      135.45     15.40 o
  -6   8   7      106.81      101.81     23.21 o
  -5   8   7       10.10       17.13     19.90 o
  -4   8   7        0.96       18.71     16.97 o
  -3   8   7        0.55       13.16     13.53 o
  -2   8   7      166.01      136.80     13.96 o
  -1   8   7       49.05       53.28     12.42 o
   0   8   7        8.22        5.86     12.17 o
   1   8   7       73.50       67.90     21.06 o
   2   8   7      433.91      424.99     19.87 o
   3   8   7        6.58        7.10     15.10 o
   4   8   7        0.23        0.00     15.19 o
   5   8   7      101.77       98.20     18.25 o
  -9   9   7        5.71        5.95     17.63 o
  -8   9   7      128.83      138.10     16.29 o
  -7   9   7      482.41      512.09     31.01 o
  -6   9   7        9.74        0.00     19.06 o
  -5   9   7      292.31      327.51     26.53 o
  -4   9   7       20.55       41.39     18.13 o
  -3   9   7        2.62        0.00     12.56 o
  -2   9   7       14.84       11.30     12.76 o
  -1   9   7       48.47       53.29     13.63 o
   0   9   7        1.85        3.09     12.81 o
   1   9   7      211.00      201.37     15.48 o
   2   9   7       55.69       51.32     14.22 o
   3   9   7      132.04      126.82     16.48 o
   4   9   7       14.95        8.48     15.78 o
  -8  10   7        9.80        9.58     24.92 o
  -7  10   7        8.92        4.65     21.60 o
  -6  10   7      144.43      132.18     24.50 o
  -5  10   7        5.61        7.31     19.11 o
  -4  10   7        1.82        1.16     12.00 o
  -3  10   7      217.96      199.16     15.67 o
  -2  10   7      223.83      215.86     16.01 o
  -1  10   7      473.56      481.72     19.56 o
   0  10   7      942.55     1024.27     39.45 o
   1  10   7      115.47       97.13     15.43 o
   2  10   7        0.70        0.00     14.30 o
   3  10   7       58.97       58.08     16.40 o
  -6  11   7       30.97       53.27     24.05 o
  -5  11   7        4.55        6.30     12.18 o
  -4  11   7      294.70      346.80     18.60 o
  -3  11   7       83.19       90.83     15.23 o
  -2  11   7       19.06       11.71     18.55 o
  -1  11   7      101.68       90.81     22.27 o
   0  11   7       10.72        6.13     21.45 o
   1  11   7      189.31      173.78     27.16 o
  -5 -11   8       13.94       21.72     15.97 o
  -4 -11   8        2.22        0.00     24.74 o
  -3 -11   8      339.56      367.06     31.11 o
  -2 -11   8        7.81        6.86     12.73 o
  -1 -11   8       29.82       27.64     13.87 o
   0 -11   8        0.76        2.97     14.28 o
   1 -11   8        5.37        0.95     21.16 o
   2 -11   8       17.40       14.99     21.39 o
  -7 -10   8        5.73       12.56     16.18 o
  -6 -10   8        7.14       12.55     15.60 o
  -5 -10   8       46.15       33.49     14.95 o
  -4 -10   8        6.13        0.84     12.37 o
  -3 -10   8      236.39      222.08     12.16 o
  -2 -10   8      932.23     1004.33     41.38 o
  -1 -10   8       68.61       48.54     13.77 o
   0 -10   8       10.55        9.40     14.44 o
   1 -10   8       78.50       58.49     19.41 o
   2 -10   8       19.06        4.43     18.80 o
   3 -10   8      195.43      189.56     19.08 o
   4 -10   8        1.93        3.15     14.85 o
  -8  -9   8      104.21      122.00     17.48 o
  -7  -9   8      100.42      102.49     17.57 o
  -6  -9   8      311.33      327.07     19.95 o
  -5  -9   8      104.93       89.38     15.64 o
  -4  -9   8      309.02      319.03     18.25 o
  -3  -9   8      766.50      775.61     17.64 o
  -2  -9   8        1.03        6.74      8.73 o
  -1  -9   8       93.35       95.02     14.61 o
   0  -9   8        0.81        2.11     13.38 o
   1  -9   8        0.00        0.00     19.26 o
   2  -9   8      246.60      250.76     18.25 o
   3  -9   8      136.83      112.99     17.18 o
   4  -9   8      361.93      336.48     21.35 o
   5  -9   8      189.85      186.66     14.30 o
  -9  -8   8        8.18       18.58     23.04 o
  -8  -8   8       70.16       51.38     23.03 o
  -7  -8   8        0.31        0.00     13.18 o
  -6  -8   8       22.69       23.39     13.85 o
  -5  -8   8        6.89        3.86     13.30 o
  -4  -8   8      235.36      227.25     16.04 o
  -3  -8   8      746.78      760.56     21.53 o
  -2  -8   8      890.72      915.42     21.53 o
  -1  -8   8      122.33      108.97     21.83 o
   0  -8   8      316.76      290.55     24.69 o
   2  -8   8      255.41      266.86     18.03 o
   3  -8   8      125.50      117.96     16.48 o
   4  -8   8      448.18      468.51     17.04 o
   5  -8   8       53.60       58.15     13.01 o
   6  -8   8       17.73       16.74     12.41 o
 -10  -7   8       47.90       49.06     21.45 o
  -9  -7   8       13.78        6.40     22.98 o
  -8  -7   8      303.50      306.51     28.18 o
  -7  -7   8      492.03      528.21     29.08 o
  -6  -7   8      366.14      375.75     18.96 o
  -5  -7   8     2130.95     2189.70     46.87 o
  -4  -7   8      363.80      359.00     16.59 o
  -3  -7   8        1.01        0.00     10.78 o
  -2  -7   8      218.27      233.29     15.84 o
  -1  -7   8      456.44      478.20     26.34 o
   0  -7   8       79.24       66.38     17.75 o
   1  -7   8       14.46        2.10     19.50 o
   2  -7   8        2.27        3.24     19.16 o
   3  -7   8        1.52        0.00     12.23 o
   4  -7   8      146.64      153.40     13.11 o
   5  -7   8      787.59      842.16     20.64 o
   6  -7   8       86.73       79.89     13.41 o
 -10  -6   8      124.50      114.76     24.73 o
  -9  -6   8      462.24      500.06     31.95 o
  -8  -6   8      274.57      291.16     26.72 o
  -7  -6   8       32.30       19.85     20.02 o
  -6  -6   8      617.15      631.17     29.17 o
  -5  -6   8       10.69       15.41     11.53 o
  -4  -6   8     1045.75      998.91     22.24 o
  -3  -6   8     1301.18     1288.72     23.43 o
  -2  -6   8      321.45      314.47     14.17 o
  -1  -6   8     1052.12     1084.05     31.47 o
   0  -6   8      905.35      928.57     30.96 o
   1  -6   8      570.23      574.86     28.77 o
   2  -6   8     1013.11     1025.37     22.67 o
   3  -6   8      334.69      343.10     16.24 o
   4  -6   8      988.55     1017.33     24.57 o
   5  -6   8      197.85      191.14     13.29 o
   6  -6   8      102.07       90.05     13.01 o
   7  -6   8      236.86      234.30     15.60 o
 -11  -5   8      115.62      112.55     25.95 o
 -10  -5   8       47.30       41.56     22.89 o
  -9  -5   8      353.31      331.65     28.29 o
  -8  -5   8       34.96       55.70     21.65 o
  -7  -5   8      293.32      308.16     24.48 o
  -6  -5   8      567.53      570.14     27.54 o
  -5  -5   8     1000.54     1041.06     22.60 o
  -4  -5   8       64.00       67.30     11.24 o
  -3  -5   8       11.09        0.00      9.57 o
  -2  -5   8     3318.71     3319.45     46.80 o
  -1  -5   8      261.15      246.53     18.49 o
   0  -5   8      178.77      157.50     13.48 o
   1  -5   8      125.37       98.30     11.08 o
   2  -5   8        0.94        4.33     10.51 o
   3  -5   8       29.99       19.95     11.27 o
   4  -5   8       39.16       29.00     12.23 o
   5  -5   8      296.31      292.27     25.61 o
   6  -5   8        1.69        3.64     11.48 o
   7  -5   8       12.93       16.59     11.91 o
 -11  -4   8      427.86      409.09     31.87 o
 -10  -4   8     1335.73     1387.20     44.79 o
  -9  -4   8      177.55      172.83     24.43 o
  -8  -4   8       12.61        1.51     20.26 o
  -7  -4   8      348.07      362.51     25.61 o
  -6  -4   8       23.89       20.91      8.17 o
  -5  -4   8       26.46       18.18      7.58 o
  -4  -4   8        4.39        6.39      6.34 o
  -3  -4   8      291.22      264.30     12.76 o
  -2  -4   8      199.25      187.64     15.93 o
  -1  -4   8     3623.68     3582.76     39.56 o
   0  -4   8      586.05      598.18     10.98 o
   1  -4   8      392.46      365.93      8.88 o
   2  -4   8      392.44      403.84     14.74 o
   3  -4   8       10.94       20.68     18.32 o
   4  -4   8       47.26       32.35     14.24 o
   5  -4   8        0.62        0.00      8.98 o
   6  -4   8        7.20        3.61      9.56 o
   7  -4   8       10.93       13.97     11.69 o
   8  -4   8       75.55       66.22     12.69 o
 -12  -3   8       54.91       67.16     22.59 o
 -11  -3   8       98.24       76.54     20.74 o
 -10  -3   8      442.64      466.75     29.23 o
  -9  -3   8      193.13      197.20     22.37 o
  -8  -3   8      303.72      278.34     13.51 o
  -7  -3   8       48.02       47.22      9.65 o
  -6  -3   8      276.32      257.90     11.54 o
  -5  -3   8      887.42      887.40     16.83 o
  -4  -3   8     1981.23     1920.35     20.49 o
  -3  -3   8      243.50      237.70     11.48 o
  -2  -3   8     1198.49     1170.53     18.81 o
  -1  -3   8      295.23      292.04     11.94 o
   0  -3   8      815.95      819.58     15.62 o
   1  -3   8      158.09      152.83      7.04 o
   2  -3   8      121.96      133.87     16.10 o
   3  -3   8      388.83      373.63     21.54 o
   4  -3   8        0.73        0.00     11.27 o
   5  -3   8        8.60        9.49      9.44 o
   6  -3   8       13.88       11.23      9.86 o
   7  -3   8       96.49       93.43     11.82 o
   8  -3   8       75.74       87.92     12.00 o
 -12  -2   8       53.27       63.71     21.40 o
 -11  -2   8      273.14      268.02     26.10 o
 -10  -2   8      139.61      132.77     20.73 o
  -9  -2   8      191.69      155.58     20.53 o
  -8  -2   8      461.01      433.68     24.18 o
  -7  -2   8        0.99        0.00      9.72 o
  -6  -2   8       96.54       88.42     10.29 o
  -5  -2   8      100.03       98.70     10.46 o
  -4  -2   8        4.93        5.32      9.09 o
  -3  -2   8     2268.72     2200.44     18.42 o
  -2  -2   8     1124.15     1140.23     32.53 o
  -1  -2   8      510.58      486.99     13.38 o
   0  -2   8        1.88        4.88      4.57 o
   1  -2   8      354.60      346.51      8.81 o
   2  -2   8     1064.70     1073.33     15.02 o
   3  -2   8      165.88      166.72      9.35 o
   4  -2   8      278.18      282.75     15.23 o
   5  -2   8      597.64      603.23     28.29 o
   6  -2   8        5.54       10.77     10.34 o
   7  -2   8      160.42      166.77     15.17 o
   8  -2   8       36.25       27.76     10.84 o
 -12  -1   8       30.47       34.75     18.24 o
 -11  -1   8       16.39       12.46     17.04 o
 -10  -1   8      172.55      175.05     22.20 o
  -9  -1   8        7.87       15.58     17.17 o
  -8  -1   8        2.23        6.51     16.88 o
  -7  -1   8      535.43      530.25     16.47 o
  -6  -1   8      126.50      123.59     11.02 o
  -5  -1   8      338.22      341.03      9.40 o
  -4  -1   8     4984.04     5202.68     66.22 o
  -3  -1   8      990.72     1029.59     12.66 o
  -2  -1   8       25.09       31.59      5.87 o
  -1  -1   8      403.48      397.79     10.40 o
   0  -1   8        7.81        1.00      4.13 o
   1  -1   8      139.07      144.75      7.07 o
   2  -1   8      471.23      447.77     11.00 o
   3  -1   8     2277.67     2277.94     60.84 o
   4  -1   8       15.06       19.18      8.50 o
   5  -1   8       73.74       78.90     11.42 o
   6  -1   8      923.22      902.17     33.18 o
   7  -1   8        4.45       12.31     13.37 o
   8  -1   8       99.60      110.36     15.49 o
 -12   0   8      383.63      430.43     27.33 o
 -11   0   8       18.32       21.54     16.53 o
 -10   0   8        4.44       13.08     16.51 o
  -9   0   8       31.89       46.57     16.44 o
  -8   0   8       24.59       20.50     16.37 o
  -7   0   8       18.66        9.49     10.72 o
  -6   0   8       66.67       54.07      5.93 o
  -5   0   8        5.97        4.38      6.36 o
  -4   0   8      635.61      633.15     12.97 o
  -3   0   8     6631.56     6654.13     27.21 o
  -2   0   8     3352.73     3213.13     18.67 o
  -1   0   8      381.87      386.68     19.76 o
   0   0   8     1169.46     1110.24     32.86 o
   1   0   8     2504.63     2375.61     42.80 o
   2   0   8       11.04       19.65     10.95 o
   3   0   8      262.07      242.92     15.28 o
   4   0   8      363.33      319.31     22.08 o
   5   0   8      467.79      492.00     28.43 o
   6   0   8       49.71       43.86     20.23 o
   7   0   8      159.15      193.29     25.13 o
   8   0   8       68.28       54.78     23.79 o
 -12   1   8      265.03      299.72     25.24 o
 -11   1   8      136.25      122.98     19.70 o
 -10   1   8       26.04       10.58     15.98 o
  -9   1   8       61.76       71.00     16.78 o
  -8   1   8     2035.51     1921.35     38.79 o
  -7   1   8     1701.52     1646.27     35.17 o
  -6   1   8     1938.53     1826.92    146.98 o
  -5   1   8     3128.02     3176.03     64.07 o
  -4   1   8     2052.97     2106.87     14.22 o
  -3   1   8       67.15       54.90      4.49 o
  -2   1   8        1.75        1.71     10.01 o
  -1   1   8      791.18      801.63     18.22 o
   0   1   8      449.42      431.03     18.50 o
   1   1   8      529.59      514.44     16.56 o
   2   1   8      464.01      494.28     22.71 o
   3   1   8       99.07       76.62     16.06 o
   4   1   8      741.37      752.23     30.50 o
   5   1   8      619.08      648.12     21.96 o
   6   1   8      403.07      450.79     29.45 o
   7   1   8      272.25      276.07     28.02 o
   8   1   8      230.53      222.04     27.94 o
 -11   2   8       31.86       26.69     16.27 o
 -10   2   8      153.65      163.97     18.87 o
  -9   2   8      549.53      578.75     24.71 o
  -8   2   8        1.77       11.53     13.98 o
  -7   2   8       90.97      105.41     13.30 o
  -6   2   8      541.53      570.41     29.51 o
  -5   2   8      919.33      892.18     15.81 o
  -4   2   8        3.83        4.85      6.98 o
  -3   2   8       10.22        0.00     18.07 o
  -2   2   8        2.89        0.00     17.50 o
  -1   2   8      690.65      670.59     26.55 o
   0   2   8     3927.26     3918.43     50.03 o
   1   2   8     2215.40     2210.69     40.14 o
   2   2   8       20.69        9.30     15.14 o
   3   2   8     1155.69     1093.06     33.50 o
   4   2   8     1451.22     1463.58     41.10 o
   5   2   8       60.43       69.55     14.35 o
   6   2   8      290.13      273.84     28.57 o
   7   2   8       51.47       34.30     24.00 o
   8   2   8       20.71       44.35     25.81 o
 -12   3   8        4.98        4.78     21.03 o
 -11   3   8        0.90        9.69     16.88 o
 -10   3   8        1.72        0.16     10.84 o
  -9   3   8      451.96      491.10     24.23 o
  -8   3   8     2485.49     2530.69     41.72 o
  -7   3   8      128.65      137.65     14.08 o
  -6   3   8     1694.36     1723.17     22.99 o
  -5   3   8     1795.90     1835.47     21.32 o
  -4   3   8       98.38      104.31      7.46 o
  -3   3   8     1211.38     1051.80     30.80 o
  -2   3   8     1107.38     1068.57     31.57 o
  -1   3   8      627.44      614.10     27.02 o
   0   3   8       73.02       77.98     15.82 o
   1   3   8      107.37      104.48     18.08 o
   2   3   8       34.50       16.90     17.52 o
   3   3   8     1022.40     1016.64     34.27 o
   4   3   8      258.98      312.27     26.50 o
   5   3   8       26.10       23.08     14.49 o
   6   3   8      144.09      154.09     26.91 o
   7   3   8      638.13      715.80     38.73 o
 -12   4   8        9.67        2.78     18.52 o
 -11   4   8      473.23      501.26     28.41 o
 -10   4   8      690.80      765.23     30.20 o
  -9   4   8      689.74      719.53     27.61 o
  -8   4   8      341.21      334.51     19.82 o
  -7   4   8       96.77       95.66     11.32 o
  -6   4   8      869.33      813.37     24.92 o
  -5   4   8      233.36      220.92     11.15 o
  -4   4   8      225.06      221.31     21.12 o
  -3   4   8      230.72      245.46     23.30 o
  -2   4   8     1212.17     1174.23     33.68 o
  -1   4   8      832.30      850.81     20.96 o
   0   4   8     1093.43     1003.88     31.01 o
   1   4   8      198.04      184.07     20.73 o
   2   4   8        2.37        1.45     18.02 o
   3   4   8      528.46      533.47     28.99 o
   4   4   8      146.83      140.70     23.71 o
   5   4   8        1.79        2.19     14.79 o
   6   4   8      335.46      347.32     31.18 o
   7   4   8       21.33       19.35     24.35 o
 -11   5   8        1.04        0.00     17.97 o
 -10   5   8      142.00      132.12     20.78 o
  -9   5   8      145.09      120.53     17.67 o
  -8   5   8      106.80       89.15     15.65 o
  -7   5   8      197.10      167.06     13.64 o
  -6   5   8      160.82      159.38     11.95 o
  -5   5   8      933.88      871.87     18.21 o
  -4   5   8        1.09        2.86     19.13 o
  -3   5   8     1881.98     1753.90     40.03 o
  -2   5   8     1367.94     1325.29     36.63 o
  -1   5   8      413.21      407.45     17.61 o
   0   5   8       27.62       25.98     17.20 o
   1   5   8      254.85      247.58     22.26 o
   2   5   8       31.64       18.03     18.99 o
   3   5   8       15.58       15.02     21.51 o
   4   5   8      126.91      106.22     17.26 o
   5   5   8        0.85        0.00     15.80 o
   6   5   8      166.51      179.48     27.58 o
   7   5   8      308.16      311.90     33.59 o
 -11   6   8      360.65      382.74     27.10 o
 -10   6   8       43.97       32.94     18.07 o
  -9   6   8        3.99        1.41     16.45 o
  -8   6   8       48.74       38.84     14.97 o
  -7   6   8        0.85        2.97     11.23 o
  -6   6   8       32.59       30.61     10.72 o
  -5   6   8        9.63       19.86     19.89 o
  -4   6   8       71.43       97.85     21.11 o
  -3   6   8        6.23        0.00     20.70 o
  -2   6   8      836.71      759.82     21.39 o
  -1   6   8        1.56        7.76     13.08 o
   0   6   8     1013.31      930.12     24.09 o
   1   6   8       97.74      100.37     20.71 o
   2   6   8      771.40      770.92     34.71 o
   3   6   8        4.38        9.81     22.28 o
   4   6   8       16.12       15.39     14.72 o
   5   6   8       51.32       44.32     17.33 o
   6   6   8       35.08       37.59     21.99 o
 -10   7   8      110.62      103.00     21.32 o
  -9   7   8        0.91        3.35     17.34 o
  -8   7   8       14.55       15.69     13.26 o
  -7   7   8       94.38      113.65     18.44 o
  -6   7   8       17.45       14.78     11.20 o
  -5   7   8       60.24       84.80     20.53 o
  -4   7   8      166.55      178.41     21.94 o
  -3   7   8      133.92       97.88     21.76 o
  -2   7   8       83.44       75.65     13.99 o
  -1   7   8      409.59      376.27     17.62 o
   0   7   8       25.96       10.53     17.99 o
   1   7   8      134.23      133.16     21.52 o
   2   7   8      882.92      900.18     36.81 o
   3   7   8      494.06      478.13     21.85 o
   4   7   8        1.65       12.33     15.80 o
   5   7   8      162.16      164.44     19.26 o
 -10   8   8       19.41       16.09     18.61 o
  -9   8   8        1.85        3.38     13.62 o
  -8   8   8      144.73      151.55     15.48 o
  -7   8   8      115.41       91.72     13.55 o
  -6   8   8      302.64      356.99     27.18 o
  -5   8   8       29.86       32.97     20.11 o
  -4   8   8      327.59      332.90     25.32 o
  -3   8   8      669.49      688.36     22.03 o
  -2   8   8      150.32      143.76     15.52 o
  -1   8   8       67.43       73.09     14.11 o
   0   8   8      341.20      355.48     27.18 o
   1   8   8      433.56      428.86     29.30 o
   2   8   8      565.07      581.91     22.70 o
   3   8   8        1.19        0.24     14.98 o
   4   8   8       75.18       77.08     18.06 o
   5   8   8       41.34       38.31     18.21 o
  -9   9   8       42.81       48.59     16.31 o
  -8   9   8      214.94      237.17     21.65 o
  -7   9   8      367.29      371.04     29.75 o
  -6   9   8      152.74      161.62     23.97 o
  -5   9   8      161.77      150.11     22.38 o
  -4   9   8      169.06      145.77     22.37 o
  -3   9   8        0.45        0.00     13.81 o
  -2   9   8       71.75       71.88     13.58 o
  -1   9   8      319.72      318.20     18.32 o
   0   9   8        0.03        0.00     19.57 o
   1   9   8      113.29      112.83     16.03 o
   2   9   8      182.41      190.52     17.97 o
   3   9   8      210.17      224.06     19.58 o
   4   9   8       12.44        5.48     16.71 o
  -8  10   8        0.69        6.04     25.06 o
  -7  10   8        6.09        0.24     23.24 o
  -6  10   8       84.95      111.11     25.31 o
  -5  10   8        1.65       34.03     20.38 o
  -4  10   8       13.44        1.72     14.32 o
  -3  10   8       42.30       31.67     14.76 o
  -2  10   8       24.91       23.06     13.17 o
  -1  10   8      788.85      838.70     24.27 o
   0  10   8     1093.49     1165.60     28.23 o
   1  10   8      160.38      184.09     17.26 o
   2  10   8      112.11      101.10     16.47 o
  -6  11   8      363.79      393.58     20.39 o
  -5  11   8       20.78       26.43     14.50 o
  -4  11   8      162.35      167.31     16.06 o
  -3  11   8      120.29      117.15     15.43 o
  -2  11   8      211.97      217.85     18.45 o
  -1  11   8      202.75      218.40     26.61 o
   0  11   8       10.51       18.00     21.70 o
  -4 -11   9       41.62       45.51     24.40 o
  -3 -11   9      141.12      155.12     27.97 o
  -2 -11   9        1.84       11.00     13.49 o
  -1 -11   9       56.25       49.19     15.82 o
   0 -11   9        2.54        2.15     15.87 o
   1 -11   9       43.13       20.85     22.35 o
  -6 -10   9       22.55       10.64     13.69 o
  -5 -10   9        4.44       13.51     13.59 o
  -4 -10   9        0.08        0.45     13.80 o
  -3 -10   9      386.62      395.45     19.62 o
  -2 -10   9      532.81      544.12     26.80 o
  -1 -10   9       86.62       70.44     15.24 o
   0 -10   9      191.70      190.78     17.43 o
   1 -10   9      174.78      185.24     23.98 o
   2 -10   9       34.60       28.01     16.04 o
   3 -10   9      120.86      120.94     17.83 o
  -8  -9   9      291.29      296.82     26.45 o
  -7  -9   9       32.57       22.27     14.01 o
  -6  -9   9       40.05       46.35     15.48 o
  -5  -9   9      122.21      130.57     15.66 o
  -4  -9   9      800.32      794.81     23.19 o
  -3  -9   9      902.61      905.07     23.51 o
  -2  -9   9      136.91      117.05     22.13 o
  -1  -9   9      203.90      177.97     23.67 o
   0  -9   9      343.91      367.26     20.29 o
   1  -9   9        2.26        0.00     14.91 o
   2  -9   9       64.09       52.24     14.65 o
   3  -9   9        0.39        0.00     14.95 o
   4  -9   9      242.44      243.26     19.49 o
  -9  -8   9      183.47      181.83     27.60 o
  -8  -8   9        0.32        6.93     14.76 o
  -7  -8   9        1.17       13.64     14.95 o
  -6  -8   9      227.61      221.62     17.68 o
  -5  -8   9      155.10      146.35     16.03 o
  -4  -8   9        4.91        0.00     12.22 o
  -3  -8   9      261.44      270.95     15.84 o
  -2  -8   9      161.53      135.33     22.65 o
  -1  -8   9       11.36        3.63     18.24 o
   0  -8   9      263.61      272.53     25.33 o
   1  -8   9      359.75      328.29     27.22 o
   2  -8   9       13.23       12.63     19.23 o
   3  -8   9      336.16      376.49     20.45 o
   4  -8   9      981.52     1069.81     23.54 o
   5  -8   9       40.45       37.84     11.72 o
 -10  -7   9        1.27        0.00     20.32 o
  -9  -7   9       30.78       27.13     22.90 o
  -8  -7   9       47.16       35.86     18.86 o
  -7  -7   9        6.97       21.65     13.95 o
  -6  -7   9      219.36      207.70     17.16 o
  -5  -7   9     1054.34     1141.44     25.96 o
  -4  -7   9      181.29      178.17     14.63 o
  -3  -7   9      123.01      100.00     12.77 o
  -2  -7   9      101.24      106.76     19.69 o
  -1  -7   9      144.69      141.94     20.90 o
   0  -7   9       79.99       72.09     18.40 o
   1  -7   9        7.40        0.00     20.32 o
   2  -7   9       12.16        4.82     20.35 o
   3  -7   9       10.22       10.96     12.04 o
   4  -7   9      148.21      142.43     13.24 o
   5  -7   9       70.83       87.16     13.27 o
   6  -7   9       74.76       59.10     12.39 o
 -10  -6   9       13.18       17.40     22.63 o
  -9  -6   9        1.07        0.00     19.63 o
  -8  -6   9      103.86       98.21     22.89 o
  -7  -6   9      126.18      110.83     22.14 o
  -6  -6   9      155.77      162.92     14.57 o
  -5  -6   9       53.33       45.05     13.15 o
  -4  -6   9       61.56       47.65     12.25 o
  -3  -6   9      435.44      417.46     16.02 o
  -2  -6   9        5.61        9.87     16.33 o
  -1  -6   9        1.77        1.51     15.94 o
   0  -6   9       26.38       20.84     12.71 o
   1  -6   9      294.02      282.96     25.51 o
   2  -6   9      159.02      145.85     13.31 o
   3  -6   9       21.00       24.37     12.35 o
   4  -6   9      163.32      179.56     15.17 o
   5  -6   9       23.39       25.64     12.01 o
   6  -6   9       29.58       32.14     11.76 o
 -11  -5   9        0.50        0.00     24.44 o
 -10  -5   9       35.70       40.61     21.24 o
  -9  -5   9      203.44      193.15     25.51 o
  -8  -5   9       10.54        4.82     18.77 o
  -7  -5   9      809.94      800.03     33.32 o
  -6  -5   9      163.27      162.49     20.86 o
  -5  -5   9      131.60      123.80     13.14 o
  -4  -5   9      217.06      216.71     16.43 o
  -3  -5   9       43.33       24.95     15.95 o
  -2  -5   9      304.01      339.86     20.02 o
  -1  -5   9       46.32       30.98     11.36 o
   0  -5   9       18.47        9.06     10.92 o
   1  -5   9       22.65       36.42     19.71 o
   2  -5   9      453.60      439.18     16.22 o
   3  -5   9       65.47       67.01     12.04 o
   4  -5   9       33.63       23.88     12.14 o
   5  -5   9        8.11        0.94     13.40 o
   6  -5   9        4.62        3.62     11.30 o
   7  -5   9      192.47      191.28     15.05 o
 -11  -4   9      167.67      153.14     26.95 o
 -10  -4   9       56.40       50.81     20.34 o
  -9  -4   9        0.85        7.60     18.90 o
  -8  -4   9     1054.78     1112.80     38.68 o
  -7  -4   9       65.62       46.07     19.65 o
  -6  -4   9      736.10      710.30     29.11 o
  -5  -4   9       58.10       51.79      7.77 o
  -4  -4   9       19.80       17.98      9.99 o
  -3  -4   9      345.00      367.44     19.21 o
  -2  -4   9      347.54      305.87     17.18 o
  -1  -4   9     1124.48     1143.49     24.69 o
   0  -4   9      971.07      994.94     16.79 o
   1  -4   9     2508.04     2430.48     28.43 o
   2  -4   9      626.30      620.27     17.33 o
   3  -4   9       30.05       16.38     11.04 o
   4  -4   9        1.52        5.33     11.87 o
   5  -4   9       11.53        9.50      9.61 o
   6  -4   9        1.02        0.00     13.08 o
   7  -4   9       19.62       24.31     11.89 o
 -12  -3   9        2.46        0.00     20.68 o
 -11  -3   9       31.62       40.16     20.16 o
 -10  -3   9      178.71      198.15     25.60 o
  -9  -3   9       61.11       65.87     22.09 o
  -8  -3   9      746.93      769.98     19.00 o
  -7  -3   9     1182.50     1229.42     21.44 o
  -6  -3   9      392.25      356.82     13.67 o
  -5  -3   9      282.13      297.46     12.96 o
  -4  -3   9      715.77      690.82     13.02 o
  -3  -3   9      181.85      166.91     10.84 o
  -2  -3   9     1315.33     1324.06     24.44 o
  -1  -3   9      343.70      351.82     13.39 o
   0  -3   9      302.25      323.05     11.35 o
   1  -3   9        1.23        7.65      5.62 o
   2  -3   9     1241.32     1206.55     16.49 o
   3  -3   9      154.01      154.98      9.12 o
   4  -3   9      148.47      105.92     21.13 o
   5  -3   9      151.13      153.64     12.12 o
   6  -3   9      454.63      465.85     16.52 o
   7  -3   9      394.39      387.22     15.74 o
 -12  -2   9       23.86       19.55     22.00 o
 -11  -2   9      183.63      172.51     23.49 o
 -10  -2   9       11.64        6.25     20.26 o
  -9  -2   9      149.91      147.97     13.36 o
  -8  -2   9       25.43       27.94     10.98 o
  -7  -2   9      469.65      453.80     15.66 o
  -6  -2   9      971.03      907.31     18.85 o
  -5  -2   9       49.60       42.68      7.81 o
  -4  -2   9      394.17      386.01     10.28 o
  -3  -2   9     3627.70     3579.08     46.42 o
  -2  -2   9     2759.11     2810.00     26.36 o
  -1  -2   9     2629.07     2603.18     57.62 o
   0  -2   9      377.09      371.17      8.59 o
   1  -2   9      358.07      336.57     11.89 o
   2  -2   9      428.68      423.04     11.18 o
   3  -2   9       15.17       23.31      8.10 o
   4  -2   9       97.88       93.62     12.50 o
   5  -2   9      223.95      198.57     18.83 o
   6  -2   9       36.51       26.98     10.93 o
   7  -2   9        9.68        4.59     13.61 o
 -12  -1   9       62.21       70.84     19.67 o
 -11  -1   9        0.52        4.36     19.04 o
 -10  -1   9      192.31      181.67     21.12 o
  -9  -1   9      548.94      513.97     24.14 o
  -8  -1   9      597.81      592.79     18.36 o
  -7  -1   9      311.03      324.24     14.79 o
  -6  -1   9       86.19       96.23     10.96 o
  -5  -1   9      586.06      581.64     13.69 o
  -4  -1   9     6664.09     6615.02     31.14 o
  -3  -1   9     2307.94     2354.87     19.12 o
  -2  -1   9      227.70      241.27      9.42 o
  -1  -1   9      232.65      159.43     19.47 o
   0  -1   9      153.97      135.22      5.88 o
   1  -1   9      125.21      109.07      9.16 o
   2  -1   9        2.76        4.88      6.66 o
   3  -1   9      212.29      233.06     10.55 o
   4  -1   9       66.54       76.15     11.77 o
   5  -1   9      972.50      949.62     29.55 o
   6  -1   9      337.02      323.65     17.06 o
   7  -1   9       37.71       29.80     14.19 o
 -12   0   9       84.16       88.36     20.61 o
 -11   0   9       45.41       48.17     19.50 o
 -10   0   9      290.04      289.70     24.20 o
  -9   0   9      212.33      197.95     19.84 o
  -8   0   9       63.58       45.82     11.88 o
  -7   0   9      239.15      221.63     15.72 o
  -6   0   9      290.59      267.03     11.71 o
  -5   0   9      262.03      296.01     10.89 o
  -4   0   9      479.36      458.11     13.74 o
  -3   0   9     1864.20     1888.56     17.13 o
  -2   0   9      216.10      219.67     11.08 o
  -1   0   9      979.11      864.22     27.95 o
   0   0   9     2517.35     2409.67     59.46 o
   1   0   9        2.71        8.58      5.54 o
   2   0   9      152.39      158.82      8.80 o
   3   0   9     3589.28     3545.39     66.54 o
   4   0   9      255.15      278.62     21.68 o
   6   0   9      115.46      137.38     22.65 o
   7   0   9      222.12      243.15     27.95 o
 -12   1   9       58.39       74.33     20.29 o
 -11   1   9      109.47      110.54     18.60 o
 -10   1   9       55.85       45.23     17.01 o
  -9   1   9      474.22      496.05     24.93 o
  -8   1   9       42.85       19.18     12.09 o
  -7   1   9      394.21      393.12     24.24 o
  -6   1   9     3726.52     3819.98     52.55 o
  -5   1   9     2603.87     2568.58     17.52 o
  -4   1   9      836.65      866.44     17.52 o
  -3   1   9       12.45       11.61      3.87 o
  -2   1   9      544.43      543.15     16.64 o
  -1   1   9     1938.95     1931.15     38.40 o
   0   1   9      176.86      174.37     13.13 o
   1   1   9        6.16       11.78     11.14 o
   2   1   9     1424.56     1399.32     34.66 o
   3   1   9       34.60       45.41     16.51 o
   4   1   9     1079.56     1100.07     36.35 o
   5   1   9        7.27        0.00     13.21 o
   6   1   9       61.33       56.73     20.68 o
   7   1   9       69.91       44.88     23.62 o
 -12   2   9      118.86      119.89     21.49 o
 -11   2   9       87.78       83.64     16.31 o
 -10   2   9      461.77      480.86     17.59 o
  -9   2   9      198.43      179.27     12.56 o
  -8   2   9      166.18      161.35     12.19 o
  -7   2   9      999.33     1020.14     19.40 o
  -6   2   9      110.78      119.07      9.34 o
  -5   2   9     1465.97     1384.77     26.28 o
  -4   2   9        0.26       29.24     17.60 o
  -3   2   9      258.46      229.85     23.18 o
  -2   2   9      258.91      242.07     23.56 o
  -1   2   9      515.53      468.71     25.93 o
   0   2   9      476.51      497.75     23.16 o
   1   2   9       47.19       43.85     16.27 o
   2   2   9      137.77      147.22     19.80 o
   3   2   9     1313.49     1287.61     37.51 o
   4   2   9       51.97       47.15     19.21 o
   5   2   9       40.48       43.53     15.44 o
   6   2   9      610.25      670.20     37.31 o
   7   2   9        7.67        7.53     23.48 o
 -12   3   9       58.73       45.36     19.00 o
 -11   3   9        0.26       10.39     16.35 o
 -10   3   9        0.22        0.00     16.36 o
  -9   3   9        0.52        0.00     13.66 o
  -8   3   9        7.43        0.00     10.14 o
  -7   3   9      243.84      217.12     12.50 o
  -6   3   9     2947.61     2988.99     52.88 o
  -5   3   9       38.48       31.10      6.88 o
  -4   3   9      648.63      674.97     27.71 o
  -3   3   9       98.75       78.90     21.02 o
  -2   3   9      288.90      277.89     23.56 o
  -1   3   9      934.64      911.07     21.32 o
   0   3   9       57.89       63.27     16.13 o
   1   3   9       31.32       29.87     16.27 o
   2   3   9        4.53       12.07     17.72 o
   3   3   9       26.86       27.47     18.41 o
   4   3   9      324.66      350.64     28.04 o
   5   3   9       91.65       98.92     17.30 o
   6   3   9       62.76       56.86     25.76 o
   7   3   9      124.42      120.46     29.35 o
 -12   4   9      110.83      108.26     23.16 o
 -11   4   9       38.52       41.51     17.98 o
 -10   4   9       26.52        8.78     16.58 o
  -9   4   9      591.95      611.41     25.49 o
  -8   4   9       13.85        5.19     10.79 o
  -7   4   9        3.30        1.87      9.33 o
  -6   4   9       12.02       11.60      8.89 o
  -5   4   9     1103.71     1061.70     17.58 o
  -4   4   9     1251.57     1157.25     34.60 o
  -3   4   9      507.62      514.09     29.15 o
  -2   4   9       48.65       61.14     20.88 o
  -1   4   9      239.38      217.43     15.90 o
   0   4   9      585.92      516.37     25.87 o
   1   4   9      482.03      452.78     26.41 o
   2   4   9      208.52      154.05     22.48 o
   3   4   9       14.91        5.08     18.42 o
   4   4   9       32.52       34.45     21.95 o
   5   4   9       45.79       44.06     14.98 o
   6   4   9      139.17      133.72     26.36 o
 -11   5   9       73.11       96.50     20.93 o
 -10   5   9       20.31       23.02     15.89 o
  -9   5   9       32.75       40.89     12.80 o
  -8   5   9      385.29      431.89     17.30 o
  -7   5   9        2.93        0.00     14.32 o
  -6   5   9        2.79        3.95      9.31 o
  -5   5   9       37.04       47.19     20.80 o
  -4   5   9      248.57      236.32     23.91 o
  -3   5   9     1713.06     1699.81     42.17 o
  -2   5   9        3.00        0.00     21.87 o
  -1   5   9       60.31       72.08     14.22 o
   0   5   9       41.80       31.80     18.04 o
   1   5   9      463.75      449.93     28.08 o
   2   5   9      605.69      561.94     30.99 o
   3   5   9        8.17        0.00     21.70 o
   4   5   9       24.57       28.42     15.77 o
   5   5   9       45.47       54.73     16.40 o
   6   5   9      242.80      278.16     32.32 o
 -11   6   9       67.30       93.86     20.58 o
 -10   6   9       30.53       38.83     18.41 o
  -9   6   9      111.68      110.90     14.81 o
  -8   6   9       39.72       22.30     11.78 o
  -7   6   9      594.18      607.43     20.51 o
  -6   6   9      108.27      105.92     11.47 o
  -5   6   9        3.45        6.47     20.25 o
  -4   6   9       78.08       94.27     20.40 o
  -3   6   9      751.64      749.76     33.41 o
  -2   6   9     1757.92     1718.47     49.49 o
  -1   6   9        2.63        4.39     13.52 o
   0   6   9      148.33      133.68     21.17 o
   1   6   9     1173.95     1137.47     39.38 o
   2   6   9       48.50       60.87     22.71 o
   3   6   9       12.19        8.69     22.40 o
   4   6   9      269.41      242.63     19.26 o
   5   6   9       31.76       32.08     17.80 o
 -10   7   9       50.46       54.03     15.69 o
  -9   7   9      116.48      139.51     16.00 o
  -8   7   9      604.79      635.96     20.86 o
  -7   7   9      263.17      250.15     15.78 o
  -6   7   9       59.80       69.43     23.30 o
  -5   7   9      689.37      727.85     32.77 o
  -4   7   9     1414.59     1427.96     40.32 o
  -3   7   9      138.66      116.56     24.10 o
  -2   7   9        4.65        2.18     12.81 o
  -1   7   9        5.23       15.22     13.62 o
   0   7   9        2.30        0.00     19.91 o
   1   7   9      315.86      318.00     27.69 o
   2   7   9      314.71      283.27     27.27 o
   3   7   9        0.75        6.22     14.71 o
   4   7   9      211.16      218.75     20.04 o
   5   7   9      328.62      330.88     22.06 o
  -9   8   9       60.67       64.23     23.98 o
  -8   8   9        0.38        0.00     21.70 o
  -7   8   9       24.08       40.19     22.98 o
  -6   8   9      173.22      191.26     25.29 o
  -5   8   9      171.61      148.38     22.36 o
  -4   8   9     1030.74     1090.31     39.86 o
  -3   8   9      385.77      367.90     19.82 o
  -2   8   9       40.94       25.03     14.02 o
  -1   8   9      484.80      470.37     19.87 o
   0   8   9      606.72      600.29     32.74 o
   1   8   9      450.66      440.09     31.61 o
   2   8   9      683.17      750.60     37.62 o
   3   8   9      209.69      152.25     17.85 o
   4   8   9      340.73      361.17     23.42 o
  -8   9   9      144.61      120.12     25.74 o
  -7   9   9      246.16      268.19     28.38 o
  -6   9   9      182.22      224.43     26.41 o
  -5   9   9      727.20      760.96     34.33 o
  -4   9   9      123.42      101.81     15.53 o
  -3   9   9       19.38       12.32     14.00 o
  -2   9   9      511.21      536.19     22.06 o
  -1   9   9      392.34      375.99     27.40 o
   0   9   9        1.28        0.00     21.79 o
   1   9   9      130.18      114.31     25.61 o
   2   9   9       20.05       14.53     15.80 o
   3   9   9       29.38       30.92     17.15 o
  -7  10   9      205.26      225.85     29.44 o
  -6  10   9        4.30       16.18     22.88 o
  -5  10   9        8.73       15.32     13.90 o
  -4  10   9       67.64       52.97     15.32 o
  -3  10   9        8.20       11.94     14.02 o
  -2  10   9        0.42        6.86     14.36 o
  -1  10   9      480.61      504.48     27.61 o
   0  10   9      225.51      263.65     27.72 o
   1  10   9       56.51       72.73     16.16 o
  -4  11   9       30.35       33.08     16.46 o
  -3  11   9       17.60       24.78     14.50 o
  -2  11   9      270.81      284.66     19.60 o
  -2 -11  10       56.53       41.89     15.89 o
  -6 -10  10        0.24        0.00     15.82 o
  -5 -10  10        0.10        0.00     13.65 o
  -4 -10  10       26.80       11.76     13.97 o
  -3 -10  10        9.19        7.04     12.73 o
  -2 -10  10        0.43        5.28     13.24 o
  -1 -10  10       45.45       41.65     15.09 o
   0 -10  10      363.95      373.47     20.78 o
   1 -10  10       90.46       85.50     16.77 o
   2 -10  10      107.81      111.90     18.03 o
  -7  -9  10        6.97        5.95     16.38 o
  -6  -9  10       31.16       19.96     14.75 o
  -5  -9  10        1.92        0.00     13.83 o
  -4  -9  10       71.40       76.27     13.89 o
  -3  -9  10      353.17      338.86     27.18 o
  -2  -9  10      177.04      134.82     24.98 o
  -1  -9  10      290.03      286.30     28.07 o
   0  -9  10       79.47       58.24     22.74 o
   1  -9  10       41.69       33.26     15.40 o
   2  -9  10       59.52       57.77     17.52 o
   3  -9  10       23.79       28.33     16.25 o
  -8  -8  10       21.91       28.15     14.81 o
  -7  -8  10       38.34       36.21     15.80 o
  -6  -8  10      117.27      116.84     15.64 o
  -5  -8  10       13.14        7.80     13.90 o
  -4  -8  10       86.59       80.13     13.70 o
  -3  -8  10       64.90       77.19     21.34 o
  -2  -8  10        0.59        0.00     19.96 o
  -1  -8  10      162.57      129.35     20.97 o
   0  -8  10       74.58       50.57     15.10 o
   1  -8  10       13.45        0.00     20.41 o
   2  -8  10        0.99       14.55     22.47 o
   3  -8  10      504.01      504.47     39.71 o
   4  -8  10       34.87       35.46     12.17 o
  -9  -7  10       97.61       83.85     23.41 o
  -8  -7  10        6.07       17.64     15.41 o
  -7  -7  10       20.19       21.05     14.89 o
  -6  -7  10      213.47      210.52     17.12 o
  -5  -7  10      176.99      193.00     15.50 o
  -4  -7  10        5.77        0.25     12.56 o
  -3  -7  10       99.88      102.57     19.08 o
  -2  -7  10       11.52       13.37     18.39 o
  -1  -7  10       54.94       49.74     19.15 o
   0  -7  10       71.34       51.88     14.22 o
   1  -7  10        5.08        2.57     20.99 o
   2  -7  10       13.38        6.32     19.84 o
   3  -7  10       20.22       25.87     13.30 o
   4  -7  10      325.97      320.78     19.01 o
   5  -7  10        0.60        5.29     12.50 o
 -10  -6  10       15.50       12.56     21.83 o
  -9  -6  10       13.19        8.52     21.78 o
  -8  -6  10        0.34        5.90     19.14 o
  -7  -6  10       41.46       46.99     13.31 o
  -5  -6  10      185.77      174.51     14.73 o
  -4  -6  10      153.26      150.79     14.50 o
  -3  -6  10        3.36        0.00     16.61 o
  -2  -6  10     1011.80      991.94     31.55 o
  -1  -6  10      589.86      597.59     19.97 o
   0  -6  10      138.16      108.91     14.43 o
   1  -6  10      468.43      483.58     29.48 o
   2  -6  10      277.95      261.78     22.31 o
   3  -6  10        9.50       12.48     11.95 o
   4  -6  10        2.16        4.43     12.60 o
   5  -6  10       68.98       48.12     15.23 o
   6  -6  10       17.14       14.35     12.14 o
 -11  -5  10      289.03      289.91     31.62 o
 -10  -5  10       46.58       38.79     20.78 o
  -9  -5  10       18.21       20.86     19.20 o
  -8  -5  10       61.60       51.17     20.93 o
  -7  -5  10       62.12       62.62     20.61 o
  -6  -5  10      339.55      345.91     21.44 o
  -5  -5  10     1014.25     1051.85     23.56 o
  -4  -5  10       95.45       86.28     18.59 o
  -3  -5  10        5.20        0.00     15.31 o
  -2  -5  10      114.65       86.66     12.07 o
  -1  -5  10       32.01       28.76     11.54 o
   0  -5  10      272.14      241.71     24.06 o
   1  -5  10        0.33        9.45     18.87 o
   2  -5  10      338.42      337.96     15.42 o
   3  -5  10       46.10       39.60     12.48 o
   4  -5  10       86.12       79.55     13.31 o
   5  -5  10      217.17      202.67     16.80 o
   6  -5  10       74.34       75.61     13.25 o
 -11  -4  10        2.18        2.45     24.14 o
 -10  -4  10       25.96       32.38     20.00 o
  -9  -4  10      242.21      209.49     26.20 o
  -8  -4  10      226.42      256.00     24.83 o
  -7  -4  10      139.19      123.97     21.75 o
  -6  -4  10       11.86       18.51     11.98 o
  -5  -4  10      727.58      737.84     14.24 o
  -4  -4  10     1563.05     1486.74     33.14 o
  -3  -4  10       11.81        0.00     10.16 o
  -2  -4  10     1200.61     1227.71     30.45 o
  -1  -4  10      199.78      205.57     13.37 o
   0  -4  10      964.12      917.02     33.27 o
   1  -4  10     3079.02     3114.78     79.59 o
   2  -4  10      439.27      453.03     42.83 o
   3  -4  10       49.65       39.06     10.96 o
   4  -4  10      162.37      189.61     14.82 o
   5  -4  10       37.00       27.33     10.15 o
   6  -4  10       25.96       27.52     14.61 o
 -11  -3  10        6.99        7.34     19.15 o
 -10  -3  10        2.50       15.15     20.78 o
  -9  -3  10       88.18       91.26     20.91 o
  -8  -3  10      806.55      830.85     33.82 o
  -7  -3  10      965.67      987.21     57.63 o
  -6  -3  10      237.36      241.66     13.35 o
  -5  -3  10     1248.13     1251.29     17.52 o
  -4  -3  10      371.90      375.10     11.15 o
  -3  -3  10      226.69      205.37     11.94 o
  -2  -3  10     1404.25     1414.89     22.01 o
  -1  -3  10      791.48      760.98     17.98 o
   0  -3  10     1204.87     1183.86     20.07 o
   1  -3  10      147.61      145.16      7.74 o
   2  -3  10      639.37      645.65     30.87 o
   3  -3  10       19.81       11.37     10.17 o
   4  -3  10        4.34        6.29     11.19 o
   5  -3  10      371.96      388.85     22.88 o
   6  -3  10      216.08      211.85     18.39 o
   7  -3  10      239.15      202.97     23.25 o
 -12  -2  10       12.99        0.06     22.98 o
 -11  -2  10      181.76      185.37     23.85 o
 -10  -2  10      503.86      497.66     18.85 o
  -9  -2  10     1172.42     1199.77     25.26 o
  -8  -2  10      314.77      342.03     15.61 o
  -7  -2  10       53.38       43.35      7.46 o
  -6  -2  10       72.63       66.07      8.35 o
  -5  -2  10       79.41       76.92      8.01 o
  -4  -2  10      950.43      920.91     18.00 o
  -3  -2  10     1087.48     1039.39     17.70 o
  -2  -2  10      758.91      737.98     15.67 o
  -1  -2  10     1057.86     1073.69     31.93 o
   0  -2  10      588.92      570.16     16.25 o
   1  -2  10      989.23     1026.65     37.20 o
   2  -2  10       26.29       22.21     10.12 o
   3  -2  10       32.89       42.89     11.88 o
   4  -2  10      783.81      860.08     23.06 o
   5  -2  10      148.68      134.83     27.83 o
   6  -2  10       17.87       14.79     17.72 o
   7  -2  10       84.07      104.62     23.48 o
 -12  -1  10        9.27        3.98     19.52 o
 -11  -1  10      160.25      165.79     16.30 o
 -10  -1  10        3.15        5.71     12.30 o
  -9  -1  10      192.82      180.82     14.52 o
  -8  -1  10      680.53      704.30     20.06 o
  -7  -1  10      255.01      260.58     14.47 o
  -6  -1  10       38.60       37.32     12.26 o
  -5  -1  10      840.28      845.43     17.20 o
  -4  -1  10     4316.31     4296.96     29.20 o
  -3  -1  10      422.21      421.67     10.38 o
  -2  -1  10     3058.83     2974.94     66.57 o
  -1  -1  10     2647.93     2563.40     45.60 o
   0  -1  10       91.50       80.20     17.51 o
   1  -1  10       17.09       14.02     10.45 o
   2  -1  10      248.89      260.30     15.40 o
   3  -1  10      210.52      192.38     14.88 o
   4  -1  10       52.36       40.83     13.78 o
   6  -1  10       34.37       21.06     21.11 o
   7  -1  10       32.84       29.40     19.72 o
 -12   0  10        1.78        5.35     19.93 o
 -11   0  10      169.83      185.64     16.96 o
 -10   0  10      362.23      345.70     18.13 o
  -9   0  10      113.85      109.02     14.06 o
  -8   0  10       30.39       20.10     11.43 o
  -7   0  10      112.67      107.27     17.99 o
  -6   0  10      320.76      330.63     12.02 o
  -5   0  10      177.83      179.82     11.39 o
  -4   0  10        0.52        0.00      5.95 o
  -3   0  10        6.26        5.88      5.45 o
  -2   0  10       46.02       32.48     12.60 o
  -1   0  10        4.05        6.49     17.87 o
   0   0  10      687.48      684.13     18.91 o
   1   0  10      523.93      509.99     22.16 o
   2   0  10     1079.33     1095.34     24.88 o
   3   0  10      857.87      918.02     24.55 o
   4   0  10       88.30       96.74     18.37 o
   5   0  10      759.17      738.92     32.02 o
   6   0  10       15.89        9.28     21.47 o
   7   0  10       72.79       86.13     24.93 o
 -12   1  10       26.49       25.84     18.80 o
 -11   1  10      179.57      208.15     21.44 o
 -10   1  10       53.74       45.79     13.94 o
  -9   1  10       72.50       65.69     13.32 o
  -8   1  10       18.07        8.59     17.42 o
  -7   1  10      467.04      484.92     25.01 o
  -6   1  10     2161.73     2104.82     42.18 o
  -5   1  10       91.42       90.96     10.13 o
  -4   1  10      207.98      198.53     12.93 o
  -3   1  10      265.35      248.67     14.86 o
  -2   1  10      142.74      168.95     14.53 o
  -1   1  10      317.55      334.52     23.53 o
   0   1  10      208.66      205.30     18.61 o
   1   1  10      577.88      597.71     19.89 o
   2   1  10       86.72      116.96     19.08 o
   3   1  10     1222.12     1239.31     36.92 o
   4   1  10        0.65        0.00     18.00 o
   5   1  10        0.47        9.07     18.87 o
   6   1  10       98.25      100.90     25.60 o
   7   1  10       55.57       55.11     25.11 o
 -12   2  10       73.26       64.23     20.14 o
 -11   2  10       44.28       39.22     12.72 o
 -10   2  10       45.07       37.04     12.30 o
  -9   2  10       97.55       89.25     11.95 o
  -8   2  10      213.33      195.87     22.07 o
  -7   2  10     1332.66     1364.98     38.08 o
  -6   2  10      117.14      133.05     20.91 o
  -5   2  10      233.57      235.13     21.29 o
  -4   2  10      908.04      877.05     31.78 o
  -3   2  10      318.71      302.46     24.49 o
  -2   2  10      249.34      237.61     24.34 o
  -1   2  10      366.10      342.84     20.90 o
   0   2  10       71.55       65.82     17.17 o
   1   2  10     1243.04     1243.00     35.43 o
   2   2  10      839.55      846.75     31.69 o
   3   2  10      206.03      182.47     22.61 o
   4   2  10       26.57       21.66     19.05 o
   5   2  10       68.16       73.28     15.87 o
   6   2  10       26.46       30.47     22.63 o
 -10   3  10       54.66       61.57     23.71 o
  -9   3  10        1.42        0.00     19.33 o
  -8   3  10        1.37        0.00     18.80 o
  -7   3  10     1317.49     1389.41     39.20 o
  -6   3  10      988.00      986.76     33.95 o
  -5   3  10      408.01      422.20     26.40 o
  -4   3  10        5.53        6.75     22.70 o
  -3   3  10        4.16        9.63     22.66 o
  -2   3  10     1016.39     1036.88     35.37 o
  -1   3  10        8.80       14.33     15.44 o
   0   3  10       86.20       78.02     19.01 o
   1   3  10        6.25        0.00     16.04 o
   2   3  10      235.86      199.10     23.06 o
   3   3  10      435.39      414.48     27.17 o
   4   3  10      112.52      102.00     24.02 o
   5   3  10        1.41        1.70     15.28 o
   6   3  10      288.97      330.32     30.39 o
 -11   4  10       26.68       10.25     21.16 o
 -10   4  10        1.91        0.00     21.21 o
  -9   4  10      100.70       92.56     23.27 o
  -8   4  10       37.49        0.00     21.33 o
  -7   4  10       19.91       10.47     19.60 o
  -6   4  10      603.15      583.20     30.03 o
  -5   4  10      632.78      643.83     29.96 o
  -4   4  10      178.82      178.70     25.16 o
  -3   4  10      954.84      960.32     35.80 o
  -2   4  10        4.49        9.76     22.95 o
  -1   4  10       47.39       42.32     15.99 o
   0   4  10     3333.67     3241.57     55.98 o
   1   4  10     2565.05     2565.78     52.22 o
   2   4  10      262.37      215.62     23.66 o
   3   4  10       41.02       43.61     21.57 o
   4   4  10       10.79       35.08     23.10 o
   5   4  10        5.80        4.69     16.12 o
   6   4  10        6.68        2.44     25.34 o
 -11   5  10      277.62      307.32     29.68 o
 -10   5  10        0.50       10.31     23.81 o
  -9   5  10      130.25      126.10     23.61 o
  -8   5  10      810.02      859.88     36.60 o
  -7   5  10      126.13      145.03     24.84 o
  -6   5  10      178.22      193.15     23.61 o
  -5   5  10        6.53       28.23     20.63 o
  -4   5  10       68.95       46.22     22.53 o
  -3   5  10      439.48      445.86     29.76 o
  -2   5  10       19.50       21.56     14.11 o
  -1   5  10      428.69      427.16     19.26 o
   0   5  10       64.98       68.91     19.66 o
   1   5  10      104.18      113.91     23.12 o
   2   5  10      248.12      206.93     25.06 o
   3   5  10        4.25        9.11     20.48 o
   4   5  10       17.14       28.40     17.32 o
   5   5  10       95.06       95.27     17.70 o
 -10   6  10      254.62      290.47     30.82 o
  -9   6  10      621.86      628.94     34.72 o
  -8   6  10        6.71       11.90     21.23 o
  -7   6  10       61.32       69.08     24.08 o
  -6   6  10       40.50       61.74     21.32 o
  -5   6  10      130.93      138.12     22.94 o
  -4   6  10      203.84      141.51     25.95 o
  -3   6  10      669.53      663.88     33.63 o
  -2   6  10      799.76      796.70     23.81 o
  -1   6  10      783.09      743.99     23.49 o
   0   6  10     2295.95     2259.43     51.80 o
   1   6  10      492.30      539.68     31.12 o
   2   6  10        1.63        1.65     20.05 o
   3   6  10      198.35      232.66     28.61 o
   4   6  10      171.54      185.84     20.41 o
   5   6  10        0.59       14.04     17.33 o
 -10   7  10        2.19        0.00     23.15 o
  -9   7  10      274.48      348.81     32.80 o
  -8   7  10      296.71      285.11     29.67 o
  -7   7  10        8.56       13.62     22.19 o
  -6   7  10       42.25       47.20     20.97 o
  -5   7  10     1432.84     1487.11     43.63 o
  -4   7  10      455.48      442.07     30.28 o
  -3   7  10      978.82      931.99     31.10 o
  -2   7  10     1210.69     1207.32     28.67 o
  -1   7  10       98.66       91.34     15.90 o
   0   7  10       78.06       70.73     21.11 o
   1   7  10       32.73       34.21     22.42 o
   2   7  10        7.98       17.23     22.80 o
   3   7  10        8.10        6.19     16.61 o
   4   7  10      246.12      297.43     26.40 o
  -9   8  10       12.00       23.63     23.00 o
  -8   8  10        0.73       12.17     21.78 o
  -7   8  10       95.83      117.03     25.82 o
  -6   8  10      246.33      289.06     28.52 o
  -5   8  10        0.08        7.05     20.40 o
  -4   8  10      175.66      181.12     27.40 o
  -3   8  10       16.92       13.22     13.91 o
  -2   8  10      282.12      256.28     19.11 o
  -1   8  10      256.84      252.89     17.69 o
   0   8  10       57.87       36.45     22.26 o
   1   8  10       10.08        8.49     22.31 o
   2   8  10      142.93      107.19     23.68 o
   3   8  10      321.58      373.03     24.03 o
  -8   9  10        3.14        9.80     25.01 o
  -7   9  10      152.50      164.62     25.52 o
  -6   9  10      209.78      220.52     26.04 o
  -5   9  10      395.47      369.58     31.87 o
  -4   9  10       23.38       20.19     15.42 o
  -3   9  10      108.82       94.63     17.46 o
  -2   9  10      284.84      305.79     20.39 o
  -1   9  10       30.47       19.46     21.21 o
   0   9  10       42.76       44.53     21.97 o
   1   9  10      320.41      312.47     29.14 o
   2   9  10        0.02        4.49     15.84 o
  -6  10  10        0.26       33.85     21.17 o
  -5  10  10        4.41        0.00     14.87 o
  -4  10  10       31.04       28.62     16.49 o
  -3  10  10       11.08       13.39     14.35 o
  -2  10  10       12.83        5.00     14.26 o
  -1  10  10       50.58       19.43     22.66 o
   0  10  10       60.44       45.83     25.48 o
  -5 -10  11       10.39       15.05     13.75 o
  -4 -10  11        1.08        0.00     24.28 o
  -3 -10  11        4.79        3.15     14.46 o
  -2 -10  11       79.26       73.50     16.47 o
  -1 -10  11       70.21       64.02     16.58 o
   0 -10  11      226.00      227.62     20.99 o
  -7  -9  11        8.62        3.80     15.47 o
  -6  -9  11        1.02        5.00     14.79 o
  -5  -9  11       55.12       39.46     15.26 o
  -4  -9  11       74.29       91.35     24.76 o
  -3  -9  11        0.84        7.53     20.28 o
  -2  -9  11       68.55       76.14     23.32 o
  -1  -9  11      166.70      165.35     23.48 o
   0  -9  11       30.54       30.31     23.04 o
   1  -9  11        3.02        0.00     23.08 o
   2  -9  11       77.29       73.41     17.18 o
  -8  -8  11        0.14        0.00     15.68 o
  -7  -8  11        1.00        7.07     15.31 o
  -6  -8  11       60.82       42.51     15.00 o
  -5  -8  11      130.14      120.85     16.14 o
  -4  -8  11       11.72        2.13     19.64 o
  -3  -8  11      182.92      183.41     24.78 o
  -2  -8  11      697.95      707.29     33.84 o
  -1  -8  11      297.68      295.90     19.37 o
   0  -8  11       20.40       17.68     22.76 o
   1  -8  11        5.23        4.23     23.03 o
   2  -8  11       13.14       20.35     21.96 o
   3  -8  11       77.82       78.88     25.13 o
  -9  -7  11       23.06       38.22     15.58 o
  -8  -7  11        2.27        7.02     15.45 o
  -7  -7  11       58.31       49.83     14.58 o
  -6  -7  11      167.02      143.84     15.13 o
  -5  -7  11       19.11       10.41     12.54 o
  -4  -7  11       77.39       69.20     18.92 o
  -3  -7  11     1225.51     1269.10     38.70 o
  -2  -7  11       25.70       17.69     16.78 o
  -1  -7  11       31.04       24.12     13.26 o
   0  -7  11       10.28        0.00     20.36 o
   1  -7  11       12.26       21.40     20.48 o
   2  -7  11       68.62       89.99     23.90 o
   3  -7  11      219.02      257.22     28.60 o
   4  -7  11      291.63      263.35     30.38 o
 -10  -6  11        1.11       14.89     22.57 o
  -9  -6  11        0.56        0.00     22.94 o
  -8  -6  11        3.32       11.71     14.99 o
  -7  -6  11        0.99       13.09     14.04 o
  -6  -6  11      100.32       92.99     14.24 o
  -5  -6  11        7.90        0.00     11.69 o
  -4  -6  11        1.02        0.00     18.22 o
  -3  -6  11     1329.86     1325.85     37.16 o
  -2  -6  11     1278.33     1305.94     26.72 o
  -1  -6  11        8.19        2.61     13.09 o
   0  -6  11      418.21      426.66     29.33 o
   1  -6  11      598.62      627.78     32.52 o
   2  -6  11       70.51       75.74     21.81 o
   3  -6  11      313.99      316.14     29.52 o
   4  -6  11      186.89      168.46     26.64 o
   5  -6  11       41.98       48.77     27.90 o
 -10  -5  11        9.48        9.10     19.78 o
  -9  -5  11       11.04       20.06     23.07 o
  -8  -5  11      229.74      228.23     26.62 o
  -7  -5  11      211.67      229.31     16.57 o
  -6  -5  11      750.18      783.42     22.23 o
  -5  -5  11     1551.19     1565.38     28.02 o
  -4  -5  11     1048.21     1066.57     32.03 o
  -3  -5  11      792.07      792.66     20.81 o
  -2  -5  11        5.77        0.00     11.19 o
  -1  -5  11       35.61       21.40     11.78 o
   0  -5  11      187.67      192.40     23.46 o
   1  -5  11        1.73       14.00     20.89 o
   2  -5  11        2.52       20.56     21.55 o
   3  -5  11        0.16        0.00     22.28 o
   4  -5  11      183.74      199.48     29.62 o
   5  -5  11      161.19      167.10     29.82 o
 -11  -4  11      102.72       93.94     25.91 o
 -10  -4  11        3.67       12.17     22.07 o
  -9  -4  11      197.81      240.60     26.98 o
  -8  -4  11      133.71      119.49     22.58 o
  -7  -4  11       23.00        8.05     20.56 o
  -6  -4  11      402.87      401.36     17.15 o
  -5  -4  11      266.26      241.86     19.18 o
  -4  -4  11     1058.54     1071.60     30.23 o
  -3  -4  11      110.64      116.66     11.78 o
  -2  -4  11       12.81        8.50     10.63 o
  -1  -4  11       80.31       72.17     11.39 o
   0  -4  11      714.40      779.53     32.33 o
   1  -4  11      712.73      759.50     33.24 o
   2  -4  11      324.31      329.60     29.90 o
   3  -4  11      243.63      231.39     28.81 o
   4  -4  11      386.41      418.16     32.73 o
   5  -4  11       13.96       15.31     26.96 o
 -11  -3  11       55.59       63.71     22.13 o
 -10  -3  11        0.81        6.66     18.87 o
  -9  -3  11        0.50        0.00     20.96 o
  -8  -3  11      222.87      250.67     25.16 o
  -7  -3  11      203.47      189.19     10.32 o
  -6  -3  11     1191.36     1194.43     22.29 o
  -5  -3  11     3098.90     3181.78     26.24 o
  -4  -3  11       27.52       25.18      9.99 o
  -3  -3  11      522.27      519.04     15.40 o
  -2  -3  11      571.79      528.54     30.50 o
  -1  -3  11      174.14      191.70     19.33 o
   0  -3  11      644.31      664.93     16.90 o
   1  -3  11        1.08        0.00     21.48 o
   2  -3  11        0.04        0.00     22.60 o
   3  -3  11       44.24       66.67     24.59 o
   4  -3  11        3.32       12.34     24.26 o
   5  -3  11      101.32       95.90     16.59 o
   6  -3  11        0.42       16.11     16.15 o
 -11  -2  11      114.80      126.70     22.45 o
 -10  -2  11       55.77       40.54     19.06 o
  -9  -2  11      436.63      446.81     18.15 o
  -8  -2  11      540.05      554.63     18.43 o
  -7  -2  11      273.50      278.36     26.05 o
  -6  -2  11      362.14      379.67     13.86 o
  -5  -2  11        2.26        3.18      7.41 o
  -4  -2  11      260.26      262.93     10.16 o
  -3  -2  11     1336.77     1325.05     31.03 o
  -2  -2  11      231.96      244.33     16.50 o
  -1  -2  11      157.10      155.63     11.78 o
   0  -2  11      262.03      259.90     13.58 o
   1  -2  11      398.45      404.62     15.99 o
   2  -2  11      135.64      138.25     26.28 o
   3  -2  11      395.45      417.24     18.64 o
   4  -2  11      290.33      310.49     32.50 o
   5  -2  11        4.38        2.84     24.85 o
   6  -2  11       45.81       32.94     22.56 o
 -12  -1  11       41.30       33.92     22.98 o
 -11  -1  11       28.52       21.56     13.64 o
 -10  -1  11        4.27        2.28     13.03 o
  -9  -1  11       81.56       70.31     13.47 o
  -8  -1  11       99.10      105.18     12.73 o
  -7  -1  11      144.25      139.03     16.98 o
  -6  -1  11      228.52      229.04     11.75 o
  -5  -1  11        8.07       13.55      7.01 o
  -4  -1  11       20.46       20.40      7.01 o
  -3  -1  11       71.61       59.76      7.43 o
  -2  -1  11     1091.09     1068.03     32.04 o
  -1  -1  11       35.02       29.03     10.47 o
   0  -1  11       80.52       91.87     12.22 o
   1  -1  11      163.64      151.77     13.48 o
   2  -1  11        2.52        0.14     11.42 o
   3  -1  11       13.91       11.02     13.12 o
   4  -1  11       27.14       27.75     19.93 o
   6  -1  11        6.97        3.26     18.90 o
 -12   0  11        7.46       12.84     14.82 o
 -11   0  11      289.76      307.94     18.98 o
 -10   0  11       65.63       48.95     15.51 o
  -9   0  11        1.42        2.60     11.97 o
  -8   0  11       27.29       39.51     17.98 o
  -7   0  11       36.06       46.72     17.11 o
  -6   0  11      184.25      192.72     21.00 o
  -5   0  11       37.74       29.95     10.20 o
  -4   0  11        0.73        3.51     11.29 o
  -3   0  11        7.31       11.43     12.43 o
  -2   0  11      143.09      131.08     20.60 o
  -1   0  11     1180.12     1177.75     25.27 o
   0   0  11       76.96       73.08     12.81 o
   1   0  11      180.29      170.37     14.72 o
   2   0  11      377.42      354.54     18.50 o
   3   0  11       80.76       59.68     17.13 o
   4   0  11       12.75        7.20     16.88 o
   5   0  11       36.28       26.38     18.59 o
   6   0  11       15.57       16.58     19.74 o
 -12   1  11        0.11        0.00     13.02 o
 -11   1  11        0.11        2.23     13.25 o
 -10   1  11      177.83      151.67     23.51 o
  -9   1  11       31.75       24.10     20.12 o
  -8   1  11       20.81       19.25     17.89 o
  -7   1  11      627.54      699.44     29.67 o
  -6   1  11       33.16       50.15     18.04 o
  -5   1  11      230.92      207.52     13.03 o
  -4   1  11     1250.30     1248.62     40.65 o
  -3   1  11       27.30       40.61     12.70 o
  -2   1  11      321.41      288.55     23.14 o
  -1   1  11       85.32       95.20     12.97 o
   0   1  11      124.19      115.20     14.47 o
   1   1  11       23.04       25.51     15.91 o
   2   1  11       12.81        0.00     17.83 o
   3   1  11      643.68      690.80     31.28 o
   4   1  11       57.84       52.01     20.57 o
   5   1  11      369.79      375.14     28.13 o
   6   1  11      100.81      104.14     26.31 o
 -12   2  11      115.26       81.01     26.17 o
 -11   2  11       69.09       51.78     21.07 o
 -10   2  11        1.20        0.00     18.87 o
  -9   2  11       13.91       13.38     18.98 o
  -8   2  11       59.44       71.16     20.95 o
  -7   2  11       15.48       21.01     19.92 o
  -6   2  11        8.78       20.18     19.76 o
  -5   2  11      459.02      429.59     27.39 o
  -4   2  11      267.45      275.99     26.06 o
  -3   2  11     1707.44     1668.35     41.39 o
  -2   2  11      102.72      125.16     24.87 o
  -1   2  11     1511.24     1489.78     38.06 o
   0   2  11     1017.36      971.38     32.02 o
   1   2  11      128.76      117.93     19.51 o
   2   2  11     1011.06     1043.40     35.78 o
   3   2  11      380.67      342.18     25.75 o
   4   2  11       24.11       28.71     21.84 o
   5   2  11      179.50      202.49     19.96 o
   6   2  11      142.95      108.23     24.80 o
 -11   3  11       50.61       57.79     22.07 o
 -10   3  11       98.65       98.56     22.62 o
  -9   3  11      264.27      321.36     28.48 o
  -8   3  11      141.51      182.22     23.23 o
  -7   3  11      308.33      314.28     25.17 o
  -6   3  11      118.44      135.62     22.50 o
  -5   3  11      653.68      674.69     31.72 o
  -4   3  11     1156.36     1163.93     38.01 o
  -3   3  11      368.58      350.06     28.37 o
  -2   3  11       43.72       33.97     22.27 o
  -1   3  11      962.04      956.82     33.03 o
   0   3  11      135.27      143.80     20.04 o
   1   3  11        1.05        0.00     17.93 o
   2   3  11        2.46        0.00     18.14 o
   3   3  11      209.88      213.73     25.59 o
   4   3  11      102.56       83.82     22.33 o
   5   3  11      382.49      378.50     23.07 o
 -11   4  11        0.83        0.00     24.86 o
 -10   4  11      305.85      325.73     30.34 o
  -9   4  11       81.03       89.03     23.51 o
  -8   4  11        1.56        8.09     20.16 o
  -7   4  11       82.30       79.28     21.37 o
  -6   4  11       35.02       53.65     22.07 o
  -5   4  11      233.97      215.22     27.16 o
  -4   4  11     1097.63     1017.62     38.05 o
  -3   4  11     1024.69     1050.04     38.14 o
  -2   4  11       30.50       52.69     22.81 o
  -1   4  11      806.63      790.45     32.83 o
   0   4  11     1290.47     1292.51     40.22 o
   1   4  11      812.43      794.60     33.84 o
   2   4  11      216.58      231.95     26.13 o
   3   4  11      144.62      117.94     23.59 o
   4   4  11       79.91       76.92     25.14 o
   5   4  11       51.00       48.31     18.04 o
 -11   5  11        0.10        0.00     21.91 o
 -10   5  11        0.23        0.00     21.85 o
  -9   5  11      338.91      349.36     31.02 o
  -8   5  11       17.45       29.97     23.39 o
  -7   5  11        5.26       10.84     21.59 o
  -6   5  11      961.11      986.56     37.67 o
  -5   5  11      847.06      904.52     37.71 o
  -4   5  11      832.94      839.27     36.19 o
  -3   5  11      193.80      207.39     25.55 o
  -2   5  11      322.15      298.83     19.09 o
  -1   5  11     2366.84     2269.46     51.25 o
   0   5  11      165.68      161.68     22.34 o
   1   5  11      119.02      104.21     23.29 o
   2   5  11        8.99       13.82     21.84 o
   3   5  11       46.55       43.90     23.44 o
   4   5  11      123.24      131.76     18.27 o
 -10   6  11      277.17      295.38     31.27 o
  -9   6  11      247.73      293.70     30.51 o
  -8   6  11        7.30       15.13     23.10 o
  -7   6  11      258.05      263.40     26.67 o
  -6   6  11      301.74      325.16     27.85 o
  -5   6  11      258.32      218.40     27.10 o
  -4   6  11        8.36        7.48     24.43 o
  -3   6  11        6.41        6.66     22.95 o
  -2   6  11       12.96        7.16     15.07 o
  -1   6  11       90.79       86.62     21.37 o
   0   6  11      396.84      401.47     28.40 o
   1   6  11       33.48       39.25     21.14 o
   2   6  11       25.89       14.53     23.52 o
   3   6  11      265.25      308.52     29.95 o
   4   6  11       35.48       33.86     18.59 o
  -9   7  11       48.67       28.67     26.72 o
  -8   7  11        0.53        0.00     24.68 o
  -7   7  11        2.97       21.83     21.60 o
  -6   7  11      196.11      181.92     24.61 o
  -5   7  11      271.82      276.71     28.77 o
  -4   7  11       93.87       79.12     23.74 o
  -3   7  11     1163.29     1164.57     37.28 o
  -2   7  11      519.29      516.16     22.41 o
  -1   7  11       43.79        7.03     21.13 o
   0   7  11        2.48        0.00     19.93 o
   1   7  11        2.06        4.70     23.32 o
   2   7  11       53.56       32.46     21.51 o
   3   7  11        0.48        7.17     16.87 o
  -8   8  11       38.72       35.89     24.32 o
  -7   8  11        7.17        9.51     23.09 o
  -6   8  11        4.19       31.07     23.88 o
  -5   8  11        5.16        0.00     22.71 o
  -4   8  11       74.87       69.31     15.95 o
  -3   8  11        3.72       13.59     16.03 o
  -2   8  11      500.23      552.86     23.99 o
  -1   8  11       46.52       28.56     20.10 o
   0   8  11      330.77      282.74     27.39 o
   1   8  11        2.66        0.00     24.92 o
   2   8  11       46.88       59.75     27.69 o
  -7   9  11      197.06      201.76     26.62 o
  -6   9  11        1.11        5.31     23.34 o
  -5   9  11      132.37      124.93     28.91 o
  -4   9  11       58.89       39.31     16.02 o
  -3   9  11      135.36      130.37     18.08 o
  -2   9  11       14.54       22.30     16.81 o
  -1   9  11      537.06      500.56     34.98 o
   0   9  11        0.68        9.21     24.38 o
  -3  10  11       30.97       27.89     15.68 o
  -6  -9  12      117.38       84.88     16.46 o
  -5  -9  12        1.49        0.00     22.71 o
  -4  -9  12       10.57       10.59     23.03 o
  -3  -9  12      109.69       90.29     23.76 o
  -2  -9  12       53.10       31.95     24.95 o
  -1  -9  12        1.70        0.00     14.42 o
   0  -9  12       35.45       21.05     25.49 o
  -7  -8  12        0.34       11.54     14.67 o
  -6  -8  12      211.73      204.10     17.53 o
  -5  -8  12      144.16      120.31     24.04 o
  -4  -8  12        3.23        0.00     18.80 o
  -3  -8  12      363.39      353.35     28.16 o
  -2  -8  12      463.64      465.02     21.78 o
  -1  -8  12      268.76      260.87     19.24 o
   0  -8  12      198.17      203.17     27.49 o
   1  -8  12      126.96      146.49     25.21 o
   2  -8  12      221.20      246.28     27.87 o
  -8  -7  12      132.03      152.71     16.70 o
  -7  -7  12      285.32      300.75     19.26 o
  -6  -7  12      199.54      201.05     17.42 o
  -5  -7  12       59.01       49.43     18.80 o
  -4  -7  12     1048.64     1028.95     36.93 o
  -3  -7  12     1102.60     1099.41     32.24 o
  -2  -7  12        2.55        0.00     14.29 o
  -1  -7  12      202.66      176.76     16.43 o
   0  -7  12      103.61      104.06     25.30 o
   1  -7  12       41.18       61.09     24.53 o
   2  -7  12        3.81       34.20     24.50 o
   3  -7  12        9.45       12.18     24.53 o
  -9  -6  12      109.03      120.05     18.40 o
  -8  -6  12        9.54       10.43     14.39 o
  -7  -6  12        1.36        8.92     14.11 o
  -6  -6  12       21.99       16.02     13.79 o
  -5  -6  12      111.49       89.66     19.16 o
  -4  -6  12       60.87       61.53     13.79 o
  -3  -6  12      210.68      194.34     17.96 o
  -2  -6  12       63.52       68.16     13.67 o
  -1  -6  12       63.48       43.34     13.15 o
   0  -6  12      566.86      577.30     33.37 o
   1  -6  12       56.02       64.76     22.81 o
   2  -6  12       11.38        9.04     22.45 o
   3  -6  12      391.41      412.52     35.05 o
   4  -6  12      314.30      377.22     35.70 o
 -10  -5  12       47.33       66.15     21.96 o
  -9  -5  12      349.41      372.04     31.33 o
  -8  -5  12      190.38      177.98     16.41 o
  -7  -5  12       29.15       33.66     14.18 o
  -6  -5  12      660.98      636.47     27.77 o
  -5  -5  12     1252.88     1300.12     26.11 o
  -4  -5  12      919.59      956.75     33.56 o
  -3  -5  12      250.48      246.14     15.20 o
  -2  -5  12       14.57       12.61     12.09 o
  -1  -5  12      132.59      135.43     21.98 o
   0  -5  12       62.63       68.82     22.61 o
   1  -5  12        4.42       12.81     22.07 o
   2  -5  12      285.66      242.08     29.93 o
   3  -5  12      190.54      148.06     29.28 o
   4  -5  12       67.77       65.46     28.12 o
 -10  -4  12      178.80      153.27     27.03 o
  -9  -4  12      100.83       98.33     21.82 o
  -8  -4  12       19.87       22.11     20.14 o
  -7  -4  12      572.87      588.18     15.67 o
  -6  -4  12      938.80      898.05     21.12 o
  -5  -4  12        9.78        2.99     10.72 o
  -4  -4  12       17.89        9.19     10.32 o
  -3  -4  12        4.35        0.00      9.95 o
  -2  -4  12       83.40       72.43     11.61 o
  -1  -4  12       10.99       29.01     19.28 o
   0  -4  12      179.50      173.42     24.53 o
   1  -4  12       89.29       58.46     24.64 o
   2  -4  12       91.21       83.23     25.32 o
   3  -4  12      197.79      208.71     28.86 o
   4  -4  12      210.47      228.48     31.19 o
   5  -4  12       13.55       15.23     29.21 o
 -11  -3  12       50.88       44.97     23.76 o
 -10  -3  12        8.29       13.20     19.55 o
  -9  -3  12       71.96       55.72     22.10 o
  -8  -3  12        1.55        6.49     19.12 o
  -7  -3  12       45.17       48.40      8.43 o
  -6  -3  12      373.49      380.89     12.06 o
  -5  -3  12      529.03      536.01     13.34 o
  -4  -3  12       77.34       66.55     10.26 o
  -3  -3  12       19.64        8.24      9.15 o
  -2  -3  12      101.34       75.21     15.13 o
  -1  -3  12      103.40      108.40     10.87 o
   0  -3  12      238.13      212.05     25.38 o
   1  -3  12       11.42       11.78     23.35 o
   2  -3  12      100.22      123.96     27.48 o
   3  -3  12        0.14        6.80     24.91 o
   4  -3  12       97.17       77.09     26.81 o
   5  -3  12       10.96       19.79     15.91 o
 -11  -2  12       53.21       60.56     22.45 o
 -10  -2  12        6.39        9.77     19.05 o
  -9  -2  12        8.22        9.13     11.52 o
  -8  -2  12      135.12      113.45     14.71 o
  -7  -2  12      183.55      177.41     19.75 o
  -6  -2  12       45.69       51.28      8.12 o
  -5  -2  12      246.54      239.87     10.26 o
  -4  -2  12      111.18      116.26     10.02 o
  -3  -2  12      115.82      151.49     18.37 o
  -2  -2  12      416.03      430.44     25.62 o
  -1  -2  12       34.75       14.58     10.11 o
   0  -2  12       12.29       15.16     10.06 o
   1  -2  12      261.27      267.80     22.86 o
   2  -2  12      212.18      206.84     28.77 o
   3  -2  12       18.21       25.78     27.11 o
   4  -2  12        0.41       15.23     25.00 o
   5  -2  12       33.73       13.89     28.79 o
 -11  -1  12      103.03      118.96     15.52 o
 -10  -1  12       75.83       67.49     14.05 o
  -9  -1  12        1.29        2.41     16.96 o
  -8  -1  12      106.32      123.54     18.34 o
  -7  -1  12      263.05      276.07     21.85 o
  -6  -1  12        1.35        8.95      9.23 o
  -5  -1  12       42.40       36.37     10.97 o
  -4  -1  12       55.66       54.76     11.92 o
  -3  -1  12      107.16      101.33     19.22 o
  -2  -1  12      481.53      504.90     26.81 o
  -1  -1  12       59.53       49.64     11.75 o
   0  -1  12       34.19       17.42     11.28 o
   1  -1  12        0.01        3.77     11.97 o
   2  -1  12      543.24      570.76     20.91 o
   3  -1  12      320.33      308.13     18.21 o
   4  -1  12       30.29       36.49     16.55 o
 -11   0  12      151.53      148.71     16.89 o
 -10   0  12        7.03       16.14     18.29 o
  -9   0  12      116.52      112.86     19.60 o
  -8   0  12      413.91      478.70     25.54 o
  -7   0  12      144.09      134.25     21.06 o
  -6   0  12      851.20      828.15     31.44 o
  -5   0  12       11.99        3.33     10.77 o
  -4   0  12      177.42      163.45     14.03 o
  -3   0  12      631.23      600.56     19.54 o
  -2   0  12     2006.18     2002.54     44.51 o
  -1   0  12      759.50      780.11     21.36 o
   0   0  12        6.94        0.00     12.44 o
   1   0  12      974.37      969.01     24.93 o
   2   0  12      332.56      345.57     19.05 o
   3   0  12       23.28       13.90     16.82 o
   4   0  12      250.15      276.67     25.17 o
 -11   1  12       53.06       58.54     21.33 o
 -10   1  12       79.70      101.18     23.35 o
  -9   1  12       67.17       51.29     21.04 o
  -8   1  12      678.99      738.14     31.54 o
  -7   1  12      546.10      616.64     29.39 o
  -6   1  12       22.60        0.00     21.14 o
  -5   1  12       86.07       80.95     12.15 o
  -4   1  12     1977.17     1888.34     29.02 o
  -3   1  12      389.10      407.11     18.33 o
  -2   1  12     1225.73     1203.22     36.44 o
  -1   1  12        0.75        2.76     12.73 o
   0   1  12       90.67       75.18     14.32 o
   1   1  12        1.30        5.93     15.97 o
   2   1  12      414.75      366.00     25.99 o
   3   1  12      201.78      195.77     23.70 o
   4   1  12       13.79       13.00     18.91 o
   5   1  12      642.22      729.41     35.52 o
 -11   2  12      140.65      157.97     27.24 o
 -10   2  12      123.64      115.29     23.34 o
  -9   2  12       45.60       67.06     22.03 o
  -8   2  12        0.77       27.82     19.16 o
  -7   2  12       94.31      115.02     21.97 o
  -6   2  12       24.38        9.05     20.87 o
  -5   2  12      268.54      281.72     27.12 o
  -4   2  12       65.08       95.44     23.75 o
  -3   2  12      374.52      339.15     28.12 o
  -1   2  12      955.98      951.96     33.65 o
   0   2  12      130.38      120.06     19.33 o
   1   2  12      461.72      448.41     26.64 o
   2   2  12      488.02      466.18     27.87 o
   3   2  12      235.79      221.77     25.46 o
   4   2  12      764.50      782.38     36.93 o
   5   2  12      237.46      199.31     19.42 o
 -11   3  12       87.09       74.59     25.94 o
 -10   3  12      356.39      374.32     31.36 o
  -9   3  12      254.55      251.56     27.11 o
  -8   3  12        2.27       12.52     21.17 o
  -7   3  12      217.99      232.60     24.87 o
  -6   3  12      697.10      648.03     33.41 o
  -5   3  12      826.54      783.91     35.84 o
  -4   3  12     1283.73     1239.56     39.87 o
  -3   3  12      323.02      364.92     28.58 o
  -2   3  12      500.82      489.32     31.05 o
  -1   3  12       80.99       94.97     19.34 o
   0   3  12       29.45       19.94     18.33 o
   1   3  12      102.26       95.10     21.72 o
   2   3  12      146.88      120.20     21.15 o
   3   3  12        2.11       11.07     21.20 o
   4   3  12        0.39        0.00     24.02 o
 -11   4  12      352.53      340.42     34.49 o
 -10   4  12      543.15      617.23     36.90 o
  -9   4  12       52.30       46.62     23.90 o
  -8   4  12      205.98      203.73     27.36 o
  -7   4  12      520.78      516.68     31.77 o
  -6   4  12       90.94       91.40     23.68 o
  -5   4  12      115.02      125.05     25.34 o
  -4   4  12        2.64        0.00     23.46 o
  -3   4  12      111.06      130.08     24.92 o
  -2   4  12        2.94        7.56     14.86 o
  -1   4  12      360.34      314.40     26.77 o
   0   4  12      671.94      644.64     31.43 o
   1   4  12      128.58       95.19     21.79 o
   2   4  12       93.32       82.73     23.74 o
   3   4  12      387.31      345.46     31.38 o
   4   4  12       21.84        9.80     23.96 o
 -10   5  12      170.39      185.44     27.09 o
  -9   5  12        0.72        7.42     23.94 o
  -8   5  12      368.29      399.20     30.02 o
  -7   5  12       87.42      113.60     25.48 o
  -6   5  12      638.35      705.63     34.94 o
  -5   5  12      311.18      312.91     29.86 o
  -4   5  12      350.35      337.05     29.19 o
  -3   5  12       39.99       49.20     24.68 o
  -2   5  12      265.58      256.47     19.35 o
  -1   5  12      243.63      256.21     26.07 o
   0   5  12       15.67        4.75     20.92 o
   1   5  12      124.22       89.84     23.52 o
   2   5  12      207.66      204.23     27.12 o
   3   5  12        6.11        0.00     21.67 o
 -10   6  12       32.29       26.78     25.11 o
  -9   6  12        7.11        8.90     24.95 o
  -8   6  12       28.86       31.40     24.64 o
  -7   6  12      227.68      187.56     25.44 o
  -6   6  12       16.78       16.81     25.56 o
  -5   6  12      116.02      120.36     25.37 o
  -4   6  12       49.86       52.92     24.16 o
  -3   6  12        1.55       12.60     15.10 o
  -2   6  12       15.22        4.16     15.90 o
  -1   6  12       48.25       34.36     21.56 o
   0   6  12       30.38       12.28     19.19 o
   1   6  12        0.69        0.00     21.77 o
   2   6  12       47.70       29.45     24.35 o
   3   6  12        9.06       22.95     25.49 o
  -9   7  12        0.19       12.48     26.19 o
  -8   7  12        1.72       13.00     25.53 o
  -7   7  12       55.81       64.65     22.65 o
  -6   7  12      246.81      218.19     28.24 o
  -5   7  12       16.27       11.77     25.91 o
  -4   7  12       11.65        0.00     25.22 o
  -3   7  12      408.81      419.98     21.21 o
  -2   7  12       11.84       18.85     15.57 o
  -1   7  12       40.89       37.40     23.72 o
   0   7  12        1.68       12.94     20.46 o
   1   7  12        0.66        0.00     24.29 o
   2   7  12       74.05       46.65     26.43 o
  -7   8  12       17.57       35.67     23.52 o
  -6   8  12        8.40        0.00     25.15 o
  -5   8  12       62.96       63.19     28.26 o
  -4   8  12       22.57       15.87     15.82 o
  -3   8  12      251.88      248.21     19.64 o
  -2   8  12      462.51      486.67     23.47 o
  -1   8  12       12.92        9.00     20.43 o
   0   8  12       84.50       90.84     23.26 o
  -5   9  12       53.54       53.90     15.95 o
  -4   9  12       66.28       81.38     18.33 o
  -3   9  12      212.11      195.47     18.51 o
  -2   9  12       35.84       51.71     18.42 o
  -3  -9  13       39.72       25.03     16.19 o
  -6  -8  13        0.11        0.00     22.51 o
  -5  -8  13       88.90       60.91     21.13 o
  -4  -8  13       14.25       18.96     15.87 o
  -3  -8  13      396.65      410.68     34.22 o
  -2  -8  13        0.31        0.14     13.84 o
  -1  -8  13      120.46      105.07     26.28 o
   0  -8  13      389.69      450.26     33.89 o
  -8  -7  13      185.64      179.41     18.65 o
  -7  -7  13       87.60       96.53     16.76 o
  -6  -7  13       30.26       15.62     21.29 o
  -5  -7  13      104.50      111.63     22.12 o
  -4  -7  13      338.41      344.78     30.96 o
  -3  -7  13       41.77       42.64     14.20 o
  -2  -7  13      265.09      262.69     17.76 o
  -1  -7  13      965.41     1042.95     43.07 o
   0  -7  13        2.16       15.98     21.31 o
   1  -7  13        4.55        1.44     23.95 o
   2  -7  13      122.06      104.91     27.52 o
  -9  -6  13       87.45       95.74     17.19 o
  -8  -6  13        2.61        3.81     13.65 o
  -7  -6  13       57.31       33.51     15.44 o
  -6  -6  13       31.06       30.87     13.43 o
  -5  -6  13        8.64        0.00     13.03 o
  -4  -6  13       27.61       13.50     12.28 o
  -3  -6  13       10.10        7.98     12.57 o
  -2  -6  13       59.33       70.56     20.95 o
  -1  -6  13      130.89      124.14     24.49 o
   0  -6  13      174.02      203.29     26.83 o
   1  -6  13      258.38      253.79     29.58 o
   2  -6  13        3.41        2.01     26.60 o
  -9  -5  13      208.98      228.72     19.22 o
  -8  -5  13       10.19        6.02     13.70 o
  -7  -5  13       29.09       18.76     11.87 o
  -6  -5  13      261.62      225.24     18.64 o
  -5  -5  13       47.09       42.84     12.29 o
  -4  -5  13       41.38       36.85     12.34 o
  -3  -5  13      210.75      206.49     14.56 o
  -2  -5  13      151.19      139.71     20.07 o
  -1  -5  13       40.36       57.26     22.29 o
   0  -5  13      124.29      111.96     22.82 o
   1  -5  13       11.85        6.76     23.89 o
   2  -5  13      143.42      141.77     29.82 o
   3  -5  13        6.05        3.44     27.00 o
 -10  -4  13      176.34      197.00     28.06 o
  -9  -4  13        1.92        0.00     19.26 o
  -8  -4  13       11.07       22.16     13.95 o
  -7  -4  13      120.34      114.70     13.00 o
  -6  -4  13       11.45        6.97     10.64 o
  -5  -4  13        5.64        4.51     10.75 o
  -4  -4  13       79.79       77.92     12.12 o
  -3  -4  13        1.20        0.36     10.46 o
  -2  -4  13        0.82        1.14     10.45 o
  -1  -4  13       91.02       93.23     22.68 o
   0  -4  13      103.93       75.71     23.15 o
   1  -4  13        5.96        0.00     24.44 o
   2  -4  13       97.83       91.83     25.77 o
   3  -4  13      253.30      233.28     33.51 o
   4  -4  13        5.60       12.35     30.22 o
 -10  -3  13      158.60      153.21     23.92 o
  -9  -3  13      284.25      288.54     27.08 o
  -8  -3  13       11.30       24.49     15.68 o
  -7  -3  13        2.54       11.21     14.32 o
  -6  -3  13      140.68      145.63      9.98 o
  -5  -3  13       65.60       71.57     16.28 o
  -4  -3  13        2.68        6.08     15.95 o
  -3  -3  13      134.76      138.74     19.98 o
  -2  -3  13       29.34       42.32     19.17 o
  -1  -3  13      113.26      110.15     23.54 o
   0  -3  13       61.10       43.57     22.88 o
   1  -3  13        2.24        0.00     24.85 o
   2  -3  13       21.64       33.05     25.80 o
   3  -3  13      154.98      187.25     32.09 o
   4  -3  13      141.11      157.23     30.25 o
 -11  -2  13       99.24       97.33     26.13 o
 -10  -2  13       27.09       15.58     19.60 o
  -8  -2  13       11.54       22.90     17.65 o
  -7  -2  13        8.16        2.50     17.48 o
  -6  -2  13        0.04        7.01      9.87 o
  -5  -2  13      354.65      334.63     15.58 o
  -4  -2  13      261.32      238.93     20.09 o
  -3  -2  13      123.91      111.37     20.85 o
  -2  -2  13      639.62      642.91     30.64 o
  -1  -2  13       16.37        4.23     12.58 o
   0  -2  13      265.66      229.65     16.33 o
   1  -2  13      726.90      768.69     38.26 o
   2  -2  13      630.05      647.63     38.32 o
   3  -2  13       16.47        3.40     28.08 o
   4  -2  13        4.01        0.00     28.58 o
 -10  -1  13       70.79       71.73     19.40 o
  -9  -1  13       56.22       70.67     18.35 o
  -8  -1  13      268.61      266.32     23.99 o
  -7  -1  13       95.53      126.68     20.00 o
  -6  -1  13      184.94      188.76     13.24 o
  -5  -1  13      494.87      489.71     17.66 o
  -4  -1  13       51.69       42.05     13.43 o
  -3  -1  13      795.44      823.20     32.00 o
  -2  -1  13       45.68       38.75     20.58 o
  -1  -1  13        6.55        7.54     11.77 o
   0  -1  13      693.95      723.91     31.34 o
   1  -1  13      158.09      153.92     15.97 o
   2  -1  13      734.02      766.48     33.62 o
   3  -1  13       21.56       20.50     27.92 o
 -11   0  13      121.08      150.43     21.91 o
 -10   0  13       59.83       57.55     20.63 o
  -9   0  13      430.62      436.55     26.19 o
  -8   0  13      136.88      168.85     21.95 o
  -7   0  13       80.79       65.76     21.29 o
  -6   0  13       37.18       44.17     20.70 o
  -5   0  13       97.36       87.01     15.69 o
  -4   0  13      342.51      331.37     17.26 o
  -3   0  13       48.21       66.58     18.96 o
  -2   0  13      395.26      381.78     27.22 o
  -1   0  13      422.16      431.65     18.99 o
   0   0  13     1130.37     1150.83     27.09 o
   1   0  13     1586.97     1674.01     52.63 o
   2   0  13       67.01       65.53     18.54 o
   3   0  13      133.30      146.14     21.43 o
   4   0  13      578.08      663.66     34.31 o
 -11   1  13        0.61       10.72     21.10 o
 -10   1  13       19.69       37.87     21.22 o
  -9   1  13        9.11       28.23     20.33 o
  -8   1  13      701.50      755.41     32.32 o
  -7   1  13      270.29      269.37     26.71 o
  -6   1  13       17.67        0.00     20.38 o
  -5   1  13      764.52      738.75     20.91 o
  -4   1  13      677.43      653.12     20.80 o
  -3   1  13      210.47      187.31     22.07 o
  -2   1  13     1504.60     1391.81     41.30 o
  -1   1  13      438.97      454.99     19.35 o
   0   1  13      192.69      173.09     21.32 o
   1   1  13       27.83       30.85     18.22 o
   2   1  13        0.18        6.82     18.21 o
   3   1  13      165.73      135.69     23.71 o
   4   1  13       29.48       41.19     21.88 o
 -11   2  13      288.87      317.20     28.15 o
 -10   2  13      182.05      190.30     26.56 o
  -9   2  13      198.45      197.32     25.38 o
  -8   2  13       39.03       69.87     20.33 o
  -7   2  13       16.46        0.00     20.69 o
  -6   2  13      152.23      150.37     25.71 o
  -5   2  13      381.55      386.16     29.00 o
  -4   2  13      229.84      224.38     26.07 o
  -3   2  13       66.32       74.76     23.08 o
  -2   2  13       23.91       27.92     17.02 o
  -1   2  13     1652.19     1582.22     42.37 o
   0   2  13       38.44       51.63     18.99 o
   1   2  13        3.26       15.82     18.93 o
   2   2  13       21.96       19.83     19.92 o
   3   2  13       66.22       68.26     23.41 o
   4   2  13      249.38      247.49     29.01 o
 -10   3  13        2.18        7.09     20.98 o
  -9   3  13        4.24       22.38     21.93 o
  -8   3  13      179.36      198.68     24.72 o
  -7   3  13      140.31      116.89     24.28 o
  -6   3  13       79.84       86.14     25.24 o
  -5   3  13      244.25      214.68     28.25 o
  -4   3  13      333.11      341.07     28.74 o
  -3   3  13       37.26       56.91     24.78 o
  -2   3  13      701.37      730.79     33.01 o
  -1   3  13       28.93       19.99     17.75 o
   0   3  13       47.67       30.06     20.30 o
   1   3  13      136.91      123.36     21.27 o
   2   3  13      114.70       94.51     23.02 o
   3   3  13        9.54        6.17     22.40 o
 -10   4  13       17.12       33.42     23.86 o
  -9   4  13       12.45       42.82     24.63 o
  -8   4  13       99.25      120.42     23.45 o
  -7   4  13       17.20       33.49     23.57 o
  -6   4  13      173.58      125.16     25.03 o
  -5   4  13      103.10       90.36     24.52 o
  -4   4  13        0.19        5.75     22.59 o
  -3   4  13       44.80       46.45     25.13 o
  -2   4  13       52.76       54.81     21.20 o
  -1   4  13      408.48      362.80     28.60 o
   0   4  13       15.14       19.81     21.30 o
   1   4  13        1.03        0.00     21.07 o
   2   4  13      112.60      119.37     26.16 o
   3   4  13        0.90        0.00     24.70 o
 -10   5  13       88.41       67.40     24.23 o
  -9   5  13       11.52       39.79     24.14 o
  -8   5  13        0.47       18.67     21.30 o
  -7   5  13       68.79       69.98     24.76 o
  -6   5  13       23.51       22.85     23.33 o
  -5   5  13        2.61        0.98     25.13 o
  -4   5  13       90.23      105.01     26.49 o
  -3   5  13       32.53       39.78     15.75 o
  -2   5  13        0.74       10.20     20.28 o
  -1   5  13       12.29        5.93     18.49 o
   0   5  13        6.83       21.19     19.96 o
   1   5  13       46.48       41.03     23.53 o
   2   5  13        2.04        4.40     23.67 o
  -9   6  13       11.87       22.37     26.70 o
  -8   6  13       47.08       68.85     27.23 o
  -7   6  13       16.28        6.19     24.56 o
  -6   6  13      157.22      150.58     29.10 o
  -5   6  13      133.49      138.25     27.95 o
  -4   6  13       17.50       15.34     25.76 o
  -3   6  13      450.06      440.36     21.78 o
  -2   6  13       67.94       63.31     23.81 o
  -1   6  13       11.13        6.84     19.65 o
   0   6  13       13.23       15.81     23.38 o
   1   6  13      181.96      189.89     26.88 o
  -8   7  13       96.83      123.13     28.43 o
  -7   7  13      192.89      215.61     30.51 o
  -6   7  13       96.18      102.86     26.64 o
  -5   7  13        2.99        0.00     27.29 o
  -4   7  13      447.10      472.76     23.43 o
  -3   7  13       82.86       83.13     18.27 o
  -2   7  13      156.24      166.30     25.57 o
  -1   7  13      170.41      147.11     25.00 o
   0   7  13        2.96        3.74     22.25 o
  -6   8  13       11.15       11.31     27.35 o
  -5   8  13       58.43       49.33     26.42 o
  -4   8  13       10.18       15.05     16.74 o
  -3   8  13      265.69      232.95     20.76 o
  -2   8  13        4.57        9.18     23.67 o
  -4  -8  14       78.49       69.88     15.78 o
  -3  -8  14        8.27        2.22     15.01 o
  -2  -8  14       83.08       77.99     16.54 o
  -6  -7  14      149.92      130.36     15.98 o
  -5  -7  14       45.19       32.74     14.52 o
  -4  -7  14        0.76        3.00     14.30 o
  -3  -7  14        4.48        0.00     14.15 o
  -2  -7  14      297.50      323.58     22.42 o
  -1  -7  14       92.58       93.28     24.62 o
   0  -7  14       84.80      102.76     28.07 o
  -8  -6  14       15.55        0.00     18.58 o
  -7  -6  14       79.84       76.48     14.55 o
  -6  -6  14       72.44       49.69     13.72 o
  -5  -6  14      118.59      122.72     14.65 o
  -4  -6  14       65.07       53.70     13.07 o
  -3  -6  14       18.50       14.49     12.75 o
  -2  -6  14        1.77        8.36     13.36 o
  -1  -6  14      233.39      239.25     27.14 o
   0  -6  14        1.56       11.11     21.69 o
   1  -6  14       22.29       18.34     26.46 o
  -9  -5  14        1.49        0.40     16.01 o
  -8  -5  14        1.88        1.93     19.21 o
  -7  -5  14      573.94      590.27     20.80 o
  -6  -5  14      211.54      208.18     16.43 o
  -5  -5  14       64.82       45.78     11.78 o
  -4  -5  14        5.23        9.97     12.13 o
  -3  -5  14      118.25      118.51     21.19 o
  -2  -5  14        0.69        8.43     19.26 o
  -1  -5  14        1.02       16.48     20.53 o
   0  -5  14      105.84      130.80     26.63 o
   1  -5  14       11.75        1.49     26.79 o
   2  -5  14       38.06       48.52     26.65 o
  -6  -4  14      386.42      403.37     24.94 o
  -5  -4  14        0.18       11.32     16.67 o
  -4  -4  14      112.62      116.55     21.20 o
  -3  -4  14       96.55       97.57     19.96 o
  -2  -4  14      205.23      203.86     24.40 o
  -1  -4  14      146.96      119.20     25.29 o
   0  -4  14      356.02      356.02     31.41 o
   1  -4  14      433.52      440.51     33.60 o
   2  -4  14      313.09      312.12     35.86 o
  -6  -3  14       78.25       71.04     16.80 o
  -5  -3  14        3.86       12.55     15.31 o
  -4  -3  14      366.02      408.50     25.10 o
  -3  -3  14      253.07      275.54     24.43 o
  -2  -3  14       34.23       22.28     20.49 o
  -1  -3  14        2.59        6.08     21.70 o
   0  -3  14       25.82        6.80     23.08 o
   1  -3  14       12.84       13.59     24.38 o
   2  -3  14       61.73       61.86     27.82 o
   3  -3  14        5.63       37.03     30.92 o
  -8  -2  14       26.53       19.77     17.68 o
  -7  -2  14       40.02       42.55     17.89 o
  -6  -2  14       11.42       14.56     11.07 o
  -5  -2  14        4.94        9.86     15.91 o
  -4  -2  14       13.18        0.00     19.17 o
  -3  -2  14      892.32      945.73     36.10 o
  -2  -2  14      579.10      596.84     19.85 o
  -1  -2  14       23.50       19.08     12.00 o
   0  -2  14     1234.14     1383.13     47.60 o
   1  -2  14     1245.39     1397.02     49.37 o
   2  -2  14      202.31      221.55     31.34 o
   3  -2  14       97.32      117.36     31.66 o
 -10  -1  14        0.10        7.67     20.52 o
  -9  -1  14       89.59       87.51     20.71 o
  -8  -1  14      217.11      234.25     23.30 o
  -7  -1  14        6.56        6.10     20.19 o
  -6  -1  14       15.06       17.37     19.57 o
  -5  -1  14      661.17      692.83     21.18 o
  -4  -1  14      457.39      476.21     27.18 o
  -3  -1  14      701.08      707.61     32.51 o
  -2  -1  14       89.15       70.96     16.75 o
  -1  -1  14      804.64      754.46     49.61 o
   0  -1  14      857.33      920.94     25.22 o
   1  -1  14       17.71       26.44     13.72 o
   2  -1  14       18.16       15.11     28.59 o
 -10   0  14       15.14       37.15     21.12 o
  -9   0  14      245.98      235.31     26.47 o
  -8   0  14       35.49       28.21     22.16 o
  -7   0  14      109.12      120.72     22.79 o
  -6   0  14      466.95      486.78     30.15 o
  -5   0  14       50.68       49.39     13.89 o
  -4   0  14      177.61      212.73     22.30 o
  -3   0  14       17.85       13.22     20.72 o
  -2   0  14       51.09       40.71     13.03 o
  -1   0  14        3.97        0.78     12.72 o
   0   0  14      367.79      386.68     19.62 o
   1   0  14      125.32      125.74     16.01 o
   2   0  14        9.55       10.25     16.31 o
   3   0  14      196.10      209.86     23.89 o
 -10   1  14       40.32       62.94     21.49 o
  -9   1  14       13.58       18.17     18.66 o
  -8   1  14       46.30       26.21     23.30 o
  -7   1  14        3.91       13.82     21.76 o
  -6   1  14      278.32      324.68     28.51 o
  -5   1  14      630.31      667.43     21.41 o
  -4   1  14       24.48       10.73     14.04 o
  -3   1  14      392.01      396.84     26.78 o
  -2   1  14      991.97      949.24     25.49 o
  -1   1  14       44.45       65.80     19.13 o
   0   1  14      165.56      143.83     21.54 o
   1   1  14        1.24        8.26     18.67 o
   2   1  14       24.29       22.39     17.95 o
   3   1  14        6.04        3.41     21.62 o
 -10   2  14       12.21       14.35     22.39 o
  -9   2  14       53.03       69.28     22.82 o
  -8   2  14      192.44      176.01     27.39 o
  -7   2  14      111.85       86.16     25.65 o
  -6   2  14        6.34       11.52     22.63 o
  -5   2  14       98.84      114.33     26.00 o
  -4   2  14        0.07        0.00     22.40 o
  -2   2  14      216.77      181.26     23.25 o
  -1   2  14      138.13      113.33     20.42 o
   0   2  14       49.38       54.24     19.95 o
   1   2  14        0.85        0.00     19.16 o
   2   2  14       34.44       22.56     22.27 o
 -10   3  14        2.89        8.00     22.16 o
  -9   3  14       39.34       77.51     22.50 o
  -8   3  14      110.24      104.55     27.84 o
  -7   3  14      275.72      261.92     30.07 o
  -6   3  14      288.01      325.24     30.36 o
  -5   3  14       19.16       18.47     25.12 o
  -4   3  14        7.35       29.20     25.20 o
  -3   3  14       38.53       34.07     24.58 o
  -2   3  14      203.03      192.93     22.73 o
  -1   3  14      144.19      145.11     21.71 o
   0   3  14       21.52       17.37     20.68 o
   1   3  14        2.01        1.64     21.76 o
   2   3  14       67.01       73.72     25.28 o
  -9   4  14       11.12       29.75     24.05 o
  -8   4  14       78.73       84.38     25.11 o
  -7   4  14       65.10       85.75     25.61 o
  -6   4  14      185.13      183.04     26.76 o
  -5   4  14        0.70        3.30     25.14 o
  -4   4  14        5.23        8.21     25.20 o
  -3   4  14        2.49       11.24     15.04 o
  -2   4  14       44.54       42.39     21.52 o
  -1   4  14      202.22      172.29     25.30 o
   0   4  14        4.01        0.00     20.80 o
   1   4  14       54.81       40.22     20.59 o
   2   4  14      123.42      119.84     25.22 o
  -9   5  14       50.75       78.63     25.17 o
  -8   5  14      235.84      265.57     29.74 o
  -7   5  14      309.38      348.88     33.54 o
  -6   5  14       69.48       63.86     25.28 o
  -5   5  14       70.00       72.61     27.24 o
  -4   5  14      157.72      153.75     27.79 o
  -3   5  14       10.25        0.00     15.66 o
  -2   5  14       21.86       18.97     21.18 o
  -1   5  14        2.06       16.87     20.22 o
   0   5  14        1.13        3.33     23.31 o
   1   5  14        1.67       14.30     20.65 o
  -8   6  14       83.37       90.57     30.97 o
  -7   6  14       17.01       31.86     25.26 o
  -6   6  14        5.88       11.36     24.51 o
  -5   6  14       27.66       30.29     28.57 o
  -4   6  14      216.93      217.66     19.79 o
  -3   6  14      474.70      531.58     24.23 o
  -2   6  14        4.25        4.50     22.77 o
  -1   6  14      137.62      119.46     26.45 o
   0   6  14      386.73      370.80     31.57 o
  -6   7  14      109.44      111.38     31.89 o
  -5   7  14      333.68      341.78     34.20 o
  -4   7  14      424.36      435.45     24.93 o
  -3   7  14        0.61        8.30     20.03 o
  -2   7  14       39.31       43.55     25.36 o
  -6  -6  15       92.53       88.18     20.26 o
  -5  -6  15        8.77       10.30     18.93 o
  -4  -6  15       28.97       36.54     20.59 o
  -3  -6  15      127.82      110.11     25.34 o
  -2  -6  15       72.21       58.88     24.60 o
  -1  -6  15      279.84      284.13     30.69 o
  -7  -5  15      477.19      481.97     27.87 o
  -6  -5  15       66.60       73.70     21.03 o
  -5  -5  15       64.95       72.57     20.91 o
  -4  -5  15      254.63      282.98     27.28 o
  -3  -5  15       31.86       35.91     20.82 o
  -2  -5  15        4.81       39.10     23.31 o
  -1  -5  15       77.59       57.39     25.21 o
   0  -5  15        9.26        0.00     26.69 o
  -6  -4  15       27.04       11.84     18.19 o
  -5  -4  15        1.05        1.56     17.21 o
  -4  -4  15        8.39       17.75     18.41 o
  -3  -4  15      121.65      111.31     23.51 o
  -2  -4  15       14.36        0.00     21.43 o
  -1  -4  15      221.56      196.98     27.98 o
   0  -4  15      663.04      703.15     40.47 o
   1  -4  15      227.50      245.79     32.22 o
  -6  -3  15      117.40      116.79     19.31 o
  -5  -3  15      402.69      389.15     25.00 o
  -4  -3  15      554.65      601.30     31.25 o
  -3  -3  15      117.81      103.08     22.40 o
  -2  -3  15       84.96       83.32     23.68 o
  -1  -3  15      511.82      507.96     34.21 o
   0  -3  15      127.83      136.79     30.53 o
   1  -3  15        1.54        4.49     28.86 o
  -7  -2  15       97.58      120.04     20.27 o
  -6  -2  15      158.41      109.11     21.67 o
  -5  -2  15      103.07       95.87     19.84 o
  -4  -2  15        1.31        5.96     18.62 o
  -3  -2  15       28.57       30.53     21.79 o
  -2  -2  15        9.13        0.71     21.78 o
  -1  -2  15      119.79      133.58     25.93 o
   0  -2  15      534.74      571.87     38.48 o
   1  -2  15        1.68        0.00     28.99 o
   2  -2  15       27.19       41.02     29.82 o
  -9  -1  15      251.98      280.49     28.04 o
  -8  -1  15        0.94        0.00     20.91 o
  -7  -1  15      197.29      193.75     24.94 o
  -6  -1  15      101.94       82.81     20.41 o
  -5  -1  15      379.62      376.85     25.86 o
  -4  -1  15       23.54       27.26     20.71 o
  -3  -1  15      121.11      131.39     22.61 o
  -2  -1  15      120.40      141.31     15.38 o
  -1  -1  15      369.62      379.97     29.73 o
   0  -1  15       19.65       31.58     13.97 o
   1  -1  15        7.32        7.08     28.57 o
   2  -1  15      238.22      270.10     35.28 o
  -9   0  15       19.54        0.00     20.90 o
  -8   0  15      125.36      118.49     23.72 o
  -7   0  15      277.06      316.17     26.33 o
  -6   0  15      214.58      200.82     26.36 o
  -5   0  15      246.99      225.61     16.48 o
  -4   0  15        3.60        0.65     19.39 o
  -3   0  15        0.39        7.19     20.44 o
  -2   0  15      188.82      184.92     16.25 o
  -1   0  15       18.44       11.43     13.00 o
   0   0  15       37.70       43.27     13.92 o
   1   0  15      116.53      121.06     20.50 o
   2   0  15       75.88       50.04     20.92 o
  -9   1  15        2.13        0.00     24.33 o
  -8   1  15       13.26       10.57     21.72 o
  -7   1  15        0.53        2.26     21.12 o
  -6   1  15      640.78      692.71     34.97 o
  -5   1  15       88.48      112.07     23.17 o
  -4   1  15       70.40       78.05     19.79 o
  -3   1  15      443.29      432.93     28.76 o
  -2   1  15        0.77        5.17     18.17 o
  -1   1  15       77.78       63.30     18.34 o
   0   1  15       30.90       19.17     19.41 o
   1   1  15       26.41        7.19     19.05 o
  -9   2  15       19.41        8.30     22.57 o
  -8   2  15       75.42       79.85     27.54 o
  -7   2  15       31.06        6.35     24.76 o
  -6   2  15       23.10       26.54     25.09 o
  -5   2  15      108.78      140.27     26.29 o
  -4   2  15       10.30        6.22     22.56 o
  -2   2  15      499.15      486.71     29.64 o
  -1   2  15       19.56       10.59     20.41 o
   0   2  15        2.21       14.86     20.12 o
   1   2  15      188.73      139.67     23.01 o
  -9   3  15       20.70        0.00     26.17 o
  -8   3  15      453.82      454.25     36.32 o
  -7   3  15      547.16      627.81     38.11 o
  -6   3  15      285.07      323.80     32.47 o
  -5   3  15       87.16       91.21     24.33 o
  -4   3  15       15.66       14.08     23.91 o
  -3   3  15       35.22       40.81     21.82 o
  -2   3  15       34.38       46.77     21.53 o
  -1   3  15       77.53       89.83     23.22 o
   0   3  15       29.37       24.71     20.78 o
   1   3  15       13.84       15.53     20.36 o
  -8   4  15       78.88       53.16     25.53 o
  -7   4  15       30.38       29.67     26.60 o
  -6   4  15       39.22       43.34     25.86 o
  -5   4  15        6.00       24.69     26.05 o
  -4   4  15      115.53      134.71     26.05 o
  -3   4  15       46.82       20.10     20.94 o
  -2   4  15       76.15       60.75     22.97 o
  -1   4  15      179.29      215.52     28.16 o
   0   4  15       82.97       61.76     21.51 o
  -7   5  15      228.31      231.96     33.60 o
  -6   5  15      147.37      150.32     31.21 o
  -5   5  15      191.45      197.94     29.20 o
  -4   5  15      195.97      201.22     19.91 o
  -3   5  15       23.32       15.30     20.76 o
  -2   5  15      118.81      116.29     25.80 o
  -1   5  15       37.99       19.80     23.42 o
  -6   6  15       82.33       64.77     30.45 o
  -5   6  15       68.53       75.07     26.95 o
  -4   6  15       40.16       41.07     18.87 o
  -3   6  15        3.52        1.17     22.61 o
  -5  -5  16      404.84      402.24     29.20 o
  -4  -5  16      318.18      347.80     28.35 o
  -3  -5  16        7.49       16.40     23.58 o
  -2  -5  16      197.40      204.06     28.86 o
  -6  -4  16      161.05      176.37     23.22 o
  -5  -4  16       11.20       27.05     18.52 o
  -4  -4  16       26.08       48.45     20.49 o
  -3  -4  16       28.09       16.61     21.72 o
  -2  -4  16       42.50       50.24     25.96 o
  -1  -4  16       85.85      101.26     27.36 o
  -6  -3  16       92.04       59.34     19.98 o
  -5  -3  16      115.49      119.27     23.84 o
  -4  -3  16       58.45       42.20     20.80 o
  -3  -3  16       11.63        0.65     21.32 o
  -2  -3  16      154.73      144.81     27.45 o
  -1  -3  16      240.40      232.51     33.34 o
  -7  -2  16      110.62       95.33     22.61 o
  -5  -2  16        2.42        0.00     20.31 o
  -4  -2  16        0.50        0.00     19.73 o
  -3  -2  16        1.30       11.22     23.75 o
  -2  -2  16       35.77       52.05     26.36 o
  -1  -2  16       24.50       20.42     26.71 o
   0  -2  16       36.10       33.25     26.39 o
  -8  -1  16       29.15       38.83     23.57 o
  -7  -1  16       62.12       56.08     23.19 o
  -6  -1  16       58.91       69.79     22.56 o
  -5  -1  16       18.02        1.68     19.69 o
  -4  -1  16       43.40       57.35     21.62 o
  -3  -1  16      207.13      234.53     17.35 o
  -2  -1  16        0.54        4.16     13.18 o
  -1  -1  16       41.06       40.54     24.98 o
   0  -1  16       89.04      100.98     30.70 o
  -8   0  16       13.83       18.39     21.83 o
  -7   0  16       49.40       46.17     22.97 o
  -6   0  16      157.45      184.59     24.64 o
  -4   0  16        5.53        0.00     19.44 o
  -3   0  16      552.05      545.46     22.03 o
  -2   0  16      345.42      367.71     20.45 o
  -1   0  16       14.25        5.23     14.70 o
   0   0  16       51.06       65.35     19.36 o
  -8   1  16       50.25       45.41     22.98 o
  -7   1  16      117.24      142.86     27.04 o
  -6   1  16      123.80      149.00     25.09 o
  -5   1  16       29.93       36.38     25.60 o
  -3   1  16      558.05      583.11     30.73 o
  -2   1  16      220.29      217.99     23.20 o
  -1   1  16        0.81        7.84     20.23 o
   0   1  16      101.13      104.40     21.95 o
  -8   2  16        1.51        6.03     27.35 o
  -7   2  16        2.40       21.64     25.04 o
  -6   2  16        5.44        8.65     25.78 o
  -5   2  16        0.03        0.00     25.42 o
  -3   2  16      332.76      330.70     26.87 o
  -2   2  16      106.51      107.46     23.24 o
  -1   2  16       26.61       19.29     21.29 o
  -7   3  16      188.57      225.06     29.99 o
  -6   3  16      270.55      292.42     32.06 o
  -5   3  16      526.87      568.82     38.18 o
  -3   3  16       35.74       24.24     21.34 o
  -2   3  16        0.79        5.53     20.89 o
  -1   3  16       60.20       57.33     24.40 o
  -6   4  16      117.54      138.80     32.18 o
  -5   4  16       30.14       19.84     28.04 o
  -4   4  16       29.12       25.99     23.92 o
  -3   4  16       16.59        1.87     22.29 o
  -2   4  16        3.51        0.00     19.78 o
  -5  -2  17       59.09       64.12     23.89 o
  -4  -2  17        1.22        2.51     20.98 o
  -3  -2  17       15.12       25.58     26.36 o
  -4  -1  17      218.06      232.46     27.01 o
  -3  -1  17       29.11       33.68     14.69 o
  -4   0  17        0.12        0.00     22.40 o
  -3   0  17      318.12      309.20     20.29 o
  -6   1  17        0.74        9.40     26.61 o
  -3   1  17       72.96       62.48     19.97 o
  -4   2  17        1.25       19.17     22.36 o
 
